# Supplementary material for: The Evolutionary Constraints on Angiosperm Chloroplast Adaptation
Source: Genome Biol Evol. 2023 Jun 3;15(6):evad101. doi: 10.1093/gbe/evad101 (PMC10279810; doi:10.1093/gbe/evad101)
Supplement: evad101_Supplementary_Data [file evad101_supplementary_data.zip]

Archive with 6 entries (6 files):
- Supplemental Figures.docx
- Supplemental File 2.txt
- Supplemental File 3.csv
- Supplemental Table S1.csv
- Supplemental Table S2.csv
- Supplementary File 1.docx
