# Supplementary material for: The Evolutionary Constraints on Angiosperm Chloroplast Adaptation
Source: Genome Biol Evol. 2023 Jun 3;15(6):evad101. doi: 10.1093/gbe/evad101 (PMC10279810; doi:10.1093/gbe/evad101)
Supplement: evad101_Supplementary_Data [file evad101_supplementary_data.zip › Supplemental File 2.txt]

atpA	Abelmoschus esculentus	YP_009390290.1
atpA	Acleisanthes obtusa	YP_009572510.1
atpA	Acorus americanus	YP_001586167.1
atpA	Acorus tatarinowii	YP_009715300.1
atpA	Adenocalymma acutissimum	YP_009476773.1
atpA	Adenocalymma aurantiacum	YP_009446590.1
atpA	Adenocalymma bracteatum	YP_009446759.1
atpA	Adenocalymma cristicalyx	YP_009446844.1
atpA	Adenocalymma divaricatum	YP_009476859.1
atpA	Adenocalymma hatschbachii	YP_009446929.1
atpA	Adenocalymma marginatum	YP_009476964.1
atpA	Adenocalymma pedunculatum	YP_009447014.1
atpA	Adenocalymma trifoliatum	YP_009477114.1
atpA	Adenophora triphylla	YP_009554128.1
atpA	Aegilops geniculata	ASD35846.1
atpA	Aeluropus lagopoides	YP_009657578.1
atpA	Ageratina adenophora	YP_004564366.1
atpA	Agrostis stolonifera	YP_874733.1
atpA	Ailanthus altissimus	YP_009484192.1
atpA	Akebia trifoliata	YP_009234371.1
atpA	Alangium chinense	YP_009699285.1
atpA	Alangium kurzii	YP_009698095.1
atpA	Alangium platanifolium	YP_009698180.1
atpA	Alloeochaete namuliensis	YP_009409971.1
atpA	Alloeochaete oreogena	YP_009410054.1
atpA	Alloeochaete uluguruensis	YP_009410137.1
atpA	Allomaieta villosa	YP_009318612.1
atpA	Alpinia oxyphylla	YP_009428962.1
atpA	Alstroemeria hybrid cultivar	YP_009582503.1
atpA	Ambrosia artemisiifolia	YP_009427985.1
atpA	Amelanchier alnifolia	YP_009716822.1
atpA	Amelanchier arborea	YP_009716737.1
atpA	Amelanchier asiatica	YP_009716652.1
atpA	Amelanchier bartramiana	YP_009716907.1
atpA	Amelanchier cusickii	YP_009716992.1
atpA	Amelanchier humilis	YP_009717077.1
atpA	Amelanchier interior	YP_009717162.1
atpA	Amelanchier pallida	YP_009717247.1
atpA	Amelanchier sanguinea	YP_009717332.1
atpA	Ampelocalamus melicoideus	YP_009677244.1
atpA	Ampelocalamus naibunensis	YP_009271185.1
atpA	Amphicarpum muhlenbergianum	YP_009267641.1
atpA	Amphilophium carolinae	YP_009662700.1
atpA	Amphilophium chocoense	YP_009661165.1
atpA	Amphilophium cuneifolium	YP_009661252.1
atpA	Amphilophium dusenianum	YP_009661339.1
atpA	Amphilophium ecuadorense	YP_009661436.1
atpA	Amphilophium gnaphalanthum	YP_009660734.1
atpA	Amphilophium lactiflorum	YP_009662516.1
atpA	Amphilophium paniculatum	YP_009661533.1
atpA	Amphilophium pilosum	YP_009661630.1
atpA	Amphilophium steyermarkii	YP_009662797.1
atpA	Amphipogon caricinus	YP_009410220.1
atpA	Amphipogon turbinatus	YP_009410303.1
atpA	Andropogon abyssinicus	YP_009385723.1
atpA	Andropogon ascinodis	YP_009544815.1
atpA	Andropogon burmanicus	YP_009386387.1
atpA	Andropogon chinensis	YP_009384231.1
atpA	Andropogon distachyos	YP_009386636.1
atpA	Andropogon fastigiatus	YP_009384065.1
atpA	Andropogon gayanus	YP_009544649.1
atpA	Andropogon gerardi	YP_009543876.1
atpA	Andropogon greenwayi	YP_009544732.1
atpA	Anethum graveolens	YP_009235949.1
atpA	Angelica dahurica	YP_009232814.1
atpA	Angelica gigas	YP_009232899.1
atpA	Angelica laxifoliata	YP_009544356.1
atpA	Angelica polymorpha	YP_009584366.1
atpA	Angelica sinensis	YP_009655194.1
atpA	Anthriscus cerefolium	YP_004222631.1
atpA	Aquilaria sinensis	YP_009229463.1
atpA	Arabidopsis thaliana	NP_051044.1
atpA	Aralia continentalis	YP_009589876.1
atpA	Aristida rufescens	YP_009439612.1
atpA	Aristolochia contorta	YP_009440658.1
atpA	Aristolochia debilis	YP_009440743.1
atpA	Artemisia capillaris	YP_009307834.1
atpA	Artemisia fukudo	YP_009682264.1
atpA	Artemisia gmelinii	YP_009307746.1
atpA	Artemisia selengensis	YP_009526001.1
atpA	Arthraxon prionodes	YP_009267143.1
atpA	Arundinaria appalachiana	YP_009024252.1
atpA	Arundinaria fargesii	YP_009052582.1
atpA	Arundinaria gigantea	YP_007475137.1
atpA	Arundinaria humbertii	YP_009687763.1
atpA	Arundinella deppeana	YP_009267724.1
atpA	Aster indicus	YP_009544561.1
atpA	Astrocaryum aculeatum	YP_009687459.1
atpA	Astrocaryum murumuru	YP_009687372.1
atpA	Atractylodes macrocephala	YP_009690033.1
atpA	Atropa belladonna	NP_783217.1
atpA	Atropanthe sinensis	YP_009686736.1
atpA	Australopyrum retrofractum	YP_009672302.1
atpA	Avena sterilis	YP_009312618.1
atpA	Axonopus fissifolius	YP_009261228.1
atpA	Axonopus ramosus	YP_009439530.1
atpA	Azadirachta indica	YP_009019873.1
atpA	Bambusa emeiensis	YP_004734099.1
atpA	Bambusa multiplex	YP_009051248.1
atpA	Bambusa ventricosa	YP_009648110.1
atpA	Barnardia japonica	YP_009432459.1
atpA	Bencomia exstipulata	YP_009538461.1
atpA	Bertolonia acuminata	YP_009318697.1
atpA	Betula cordifolia	YP_009477854.1
atpA	Betula nana	YP_009349507.1
atpA	Blakea schlimii	YP_009318782.1
atpA	Boehmeria spicata	YP_009462529.1
atpA	Boehmeria umbrosa	YP_009462613.1
atpA	Bongardia chrysogonum	YP_009630877.1
atpA	Boswellia sacra	YP_009234200.1
atpA	Bothriochloa alta	YP_009267807.1
atpA	Bothriochloa decipiens	YP_009544981.1
atpA	Brachiaria humidicola	YP_009252060.1
atpA	Brassica juncea	YP_009177850.1
atpA	Brassica nigra	YP_009259564.1
atpA	Brassica oleracea	YP_009564560.1
atpA	Brassica rapa	YP_009553752.1
atpA	Bretschneidera sinensis	YP_009485914.1
atpA	Bupleurum boissieuanum	YP_009433406.1
atpA	Bupleurum falcatum	YP_009164303.1
atpA	Cabomba aquatica	YP_009516861.1
atpA	Cabomba caroliniana	YP_009310503.1
atpA	Cabomba furcata	YP_009516950.1
atpA	Caiophora cirsiifolia	YP_009695634.1
atpA	Caiophora lateritia	YP_009695719.1
atpA	Calathodes oxycarpa	YP_009576752.1
atpA	Caldesia grandis	YP_009729801.1
atpA	Calotropis gigantea	YP_009573290.1
atpA	Calotropis procera	YP_009574063.1
atpA	Caltha palustris	YP_009581016.1
atpA	Calycanthus chinensis	YP_009479413.1
atpA	Calycanthus floridus var. glaucus	NP_862739.1
atpA	Camellia azalea	YP_009413413.1
atpA	Camellia grandibracteata	YP_009050573.1
atpA	Camellia leptophylla	YP_009050660.1
atpA	Camellia petelotii	YP_009050747.1
atpA	Camellia pubicosta	YP_009050834.1
atpA	Camellia reticulata	YP_009050921.1
atpA	Cannabis sativa	YP_009143538.1
atpA	Capillipedium venustum	YP_009267890.1
atpA	Capsicum annuum	YP_006666015.1
atpA	Capsicum chacoense	YP_009344061.1
atpA	Capsicum chinense	YP_009262848.1
atpA	Capsicum eximium	YP_009344235.1
atpA	Capsicum frutescens	YP_009169653.1
atpA	Capsicum galapagoense	YP_009343974.1
atpA	Capsicum tovarii	YP_009344148.1
atpA	Carapa guianensis	YP_009476083.1
atpA	Carica papaya	YP_001671668.1
atpA	Carpenteria californica	YP_009698860.1
atpA	Carthamus tinctorius	YP_009271900.1
atpA	Caulophyllum robustum	YP_009630961.1
atpA	Cecropia pachystachya	YP_009532601.1
atpA	Cedrela odorata	YP_009472006.1
atpA	Centaurea diffusa	YP_009040794.1
atpA	Ceratophyllum demersum	YP_001542432.1
atpA	Chaetium bromoides	YP_009453116.1
atpA	Changiostyrax dolichocarpus	YP_009564686.1
atpA	Chasmanthium laxum	YP_009410386.1
atpA	Chimonocalamus longiusculus	YP_009052749.1
atpA	Chionanthus retusus	YP_009383713.1
atpA	Chloranthus japonicus	YP_009123237.1
atpA	Chloranthus spicatus	YP_001294083.1
atpA	Chloris truncata	YP_009326205.1
atpA	Chloris virgata	YP_009326290.1
atpA	Chrysopogon gryllus	YP_009386138.1
atpA	Chrysopogon zizanioides	YP_009386055.1
atpA	Chrysosplenium aureobracteatum	YP_009531199.1
atpA	Chusquea culeou	YP_009648194.1
atpA	Cicuta virosa	YP_009484737.1
atpA	Circaeaster agrestis	YP_009427821.1
atpA	Coffea arabica	YP_817467.1
atpA	Coffea canephora	YP_009251110.1
atpA	Convallaria keiskei	YP_009631478.1
atpA	Corchorus capsularis	YP_009686470.1
atpA	Corchorus olitorius	YP_009686553.1
atpA	Cornus alternifolia	YP_009696909.1
atpA	Cornus canadensis	YP_009697758.1
atpA	Cornus chinensis	YP_009697164.1
atpA	Cornus disciflora	YP_009697504.1
atpA	Cornus eydeana	YP_009697249.1
atpA	Cornus florida	YP_009697588.1
atpA	Cornus kousa	YP_009697419.1
atpA	Cornus macrophylla	YP_009696739.1
atpA	Cornus nuttallii	YP_009697673.1
atpA	Cornus oblonga	YP_009696824.1
atpA	Cornus peruviana	YP_009698010.1
atpA	Cornus sanguinea	YP_009697334.1
atpA	Cornus sessilis	YP_009697079.1
atpA	Cornus suecica	YP_009697842.1
atpA	Cornus unalaschkensis	YP_009697926.1
atpA	Cornus volkensii	YP_009696994.1
atpA	Cotoneaster buxifolius	YP_009720408.1
atpA	Cotoneaster frigidus	YP_009719124.1
atpA	Cotoneaster horizontalis	YP_009720494.1
atpA	Cotoneaster microphyllus	YP_009718952.1
atpA	Cotoneaster rubens	YP_009720666.1
atpA	Cotoneaster schantungensis	YP_009725451.1
atpA	Cotoneaster silvestrii	YP_009720580.1
atpA	Cotoneaster taylorii	YP_009718866.1
atpA	Craigia yunnanensis	YP_009714578.1
atpA	Crataegus kansuensis	YP_009514152.1
atpA	Crinipes abyssinicus	YP_009410469.1
atpA	Crinipes longifolius	YP_009410552.1
atpA	Crithmum maritimum	YP_004733312.1
atpA	Curcuma flaviflora	YP_009192947.1
atpA	Curcuma phaeocaulis	YP_009711781.1
atpA	Curcuma wenyujin	YP_009711694.1
atpA	Curtisia dentata	YP_009699795.1
atpA	Cymbopogon flexuosus	YP_009386553.1
atpA	Cynanchum auriculatum	YP_009235612.1
atpA	Cynanchum wilfordii	YP_009235525.1
atpA	Cynara baetica	YP_009169488.1
atpA	Cynara cornigera	YP_009169575.1
atpA	Cynara humilis	YP_009139782.1
atpA	Dactyloctenium aegyptium	YP_009453284.1
atpA	Danthoniopsis dinteri	YP_009261311.1
atpA	Daphniphyllum oldhamii	YP_009490069.1
atpA	Daucus carota	YP_740102.1
atpA	Dendrobium wattii	YP_009726324.1
atpA	Dendropanax morbifer	YP_009159523.1
atpA	Dendrosenecio brassiciformis	YP_009494549.1
atpA	Dendrosenecio cheranganiensis	YP_009494193.1
atpA	Dendrosenecio johnstonii	YP_009494460.1
atpA	Dendrosenecio kilimanjari	YP_009494282.1
atpA	Dendrosenecio meruensis	YP_009494371.1
atpA	Deutzia compacta	YP_009699540.1
atpA	Dichaetaria wightii	YP_009410635.1
atpA	Dichanthelium acuminatum	YP_009267973.1
atpA	Dichanthium sericeum	YP_009384727.1
atpA	Dimeria ornithopoda	YP_009384893.1
atpA	Dimocarpus longan	YP_009476369.1
atpA	Disporum sessile	YP_009724684.1
atpA	Dolichandra cynanchoides	YP_009477199.1
atpA	Dracaena cochinchinensis	YP_009539655.1
atpA	Dregeochloa pumilla	YP_009410718.1
atpA	Drimys granadensis	YP_784371.1
atpA	Echinochloa crus-galli	YP_009192282.1
atpA	Echinochloa esculenta	YP_009332230.1
atpA	Echinochloa stagnina	YP_009439448.1
atpA	Echinochloa ugandensis	YP_009439366.1
atpA	Eclipta alba	YP_009532964.1
atpA	Eclipta prostrata	YP_009271463.1
atpA	Ehrharta bulbosa	YP_009453369.1
atpA	Elodea canadensis	YP_006665765.1
atpA	Elytrophorus globularis	YP_009410801.1
atpA	Emmenopterys henryi	YP_009442091.1
atpA	Entandrophragma caudatum	YP_009673279.1
atpA	Entandrophragma cylindricum	YP_009471921.1
atpA	Entolasia imbricata	YP_009439284.1
atpA	Eragrostis walteri	YP_009410884.1
atpA	Eremochloa ciliaris	YP_009385557.1
atpA	Eremochloa eriopoda	YP_009385142.1
atpA	Eriachne agrostidea	YP_009582679.1
atpA	Eriachne aristidea	YP_009582762.1
atpA	Eriachne armittii	YP_009370496.1
atpA	Eriachne avenacea	YP_009582845.1
atpA	Eriachne axillaris	YP_009582928.1
atpA	Eriachne basedowii	YP_009583011.1
atpA	Eriachne burkittii	YP_009583094.1
atpA	Eriachne ciliata	YP_009583177.1
atpA	Eriachne compacta	YP_009583260.1
atpA	Eriachne glauca	YP_009583343.1
atpA	Eriachne major	YP_009583426.1
atpA	Eriachne melicacea	YP_009583509.1
atpA	Eriachne mucronata	YP_009410967.1
atpA	Eriachne obtusa	YP_009583592.1
atpA	Eriachne pallescens	YP_009583675.1
atpA	Eriachne pauciflora	YP_009583758.1
atpA	Eriachne schultziana	YP_009583841.1
atpA	Eriachne semiciliata	YP_009583924.1
atpA	Eriachne sulcata	YP_009584007.1
atpA	Eriachne triodioides	YP_009584090.1
atpA	Eriachne triseta	YP_009568513.1
atpA	Erigeron breviscapus	YP_009674470.1
atpA	Rhaphiolepis henryi	YP_009719466.1
atpA	Rhaphiolepis bibas	YP_009363208.1
atpA	Rhaphiolepis malipoensis	YP_009719552.1
atpA	Rhaphiolepis obovata	YP_009719636.1
atpA	Rhaphiolepis salwinensis	YP_009719720.1
atpA	Rhaphiolepis seguinii	YP_009719806.1
atpA	Eriochloa meyeriana	YP_009268056.1
atpA	Eriochrysis pallida	YP_009652291.1
atpA	Eriocnema fulva	YP_009318867.1
atpA	Eriolarynx fasciculata	YP_009252833.1
atpA	Erodium carvifolium	YP_004221908.1
atpA	Eschenbachia blinii	YP_009480411.1
atpA	Eucalyptus pauciflora	YP_009522836.1
atpA	Eucnide grandiflora	YP_009694552.1
atpA	Eulalia aurea (Bory) Kunth, 1830	YP_009261394.1
atpA	Eulaliopsis binata	YP_009387297.1
atpA	Euonymus hamiltonianus	YP_009480080.1
atpA	Eurya alata	YP_009579351.1
atpA	Euryale ferox	YP_009485206.1
atpA	Eustachys glauca	YP_009450841.1
atpA	Eutrema botschantzevii	YP_009232428.1
atpA	Eutrema halophilum	YP_009232341.1
atpA	Eutrema salsugineum	YP_009175660.1
atpA	Fagopyrum luojishanense	YP_009484599.1
atpA	Fargesia albocerea	YP_009675080.1
atpA	Fargesia canaliculata	YP_009677580.1
atpA	Fargesia communis	YP_009677412.1
atpA	Fargesia daminiu	YP_009678084.1
atpA	Fargesia decurvata	YP_009677328.1
atpA	Fargesia edulis	YP_009678336.1
atpA	Fargesia fungosa	YP_009677664.1
atpA	Fargesia funiushanensis	YP_009677916.1
atpA	Fargesia grossa	YP_009678252.1
atpA	Fargesia nitida	YP_009052831.1
atpA	Fargesia qinlingensis	YP_009543357.1
atpA	Fargesia setosa	YP_009677832.1
atpA	Fargesia spathacea	YP_009052914.1
atpA	Fargesia stenoclada	YP_009677496.1
atpA	Fargesia yunnanensis	YP_009052997.1
atpA	Ficus carica	YP_009390542.1
atpA	Fragaria pentaphylla	YP_009355677.1
atpA	Fritillaria eduardii	YP_009465300.1
atpA	Fritillaria meleagroides	YP_009465470.1
atpA	Fritillaria persica	YP_009465385.1
atpA	Fritillaria thunbergii	YP_009356850.1
atpA	Gaoligongshania megalothyrsa	YP_009053080.1
atpA	Gelidocalamus tessellatus	YP_009053163.1
atpA	Germainia capitata	YP_009387049.1
atpA	Glaucidium palmatum	YP_009581596.1
atpA	Glehnia littoralis	YP_009363662.1
atpA	Glochidion chodoense	YP_009660847.1
atpA	Grubbia rosmarinifolia	YP_009699710.1
atpA	Grubbia tomentosa	YP_009699625.1
atpA	Guadua chacoensis	YP_009229210.1
atpA	Guizotia abyssinica	YP_001837354.1
atpA	Gynerium sagittatum	YP_009451010.1
atpA	Halopyrum mucronatum	YP_009451095.1
atpA	Hansenia weberbaueriana	YP_009387544.1
atpA	Haplostachys haplostachya	YP_009242224.1
atpA	Helianthus annuus	YP_588111.1
atpA	Helleborus thibetanus	YP_009581681.1
atpA	Sorghum mekongense	YP_009385059.1
atpA	Henriettea barkeri	YP_009319036.1
atpA	Heracleum moellendorffii	YP_009632335.1
atpA	Heritiera elata	YP_009676756.1
atpA	Heritiera parvifolia	YP_009498253.1
atpA	Hesperomeles cuneata	YP_009717841.1
atpA	Hesperomeles ferruginea	YP_009718011.1
atpA	Hesperomeles goudotiana	YP_009717926.1
atpA	Hesperomeles pernettyoides	YP_009718096.1
atpA	Heteropogon contortus	YP_009385474.1
atpA	Heteropogon triticeus	YP_009385308.1
atpA	Hevea brasiliensis	YP_004327656.1
atpA	Hildaea pallens	YP_009439120.1
atpA	Himalayacalamus collaris	YP_009678000.1
atpA	Himalayacalamus gyirongensis	YP_009678168.1
atpA	Hitchcockella baronii	YP_009687681.1
atpA	Homolepis aturensis	YP_009439202.1
atpA	Homolepis isocalycia	YP_009451264.1
atpA	Hordeum bogdanii	YP_009672219.1
atpA	Hordeum vulgare subsp. vulgare	YP_874650.1
atpA	Humbertochloa bambusiuscula	YP_009451349.1
atpA	Hydrangea ampla	YP_009696484.1
atpA	Hydrangea barbara	YP_009698605.1
atpA	Hydrangea caerulea	YP_009696654.1
atpA	Hydrangea densifolia	YP_009696229.1
atpA	Hydrangea febrifuga	YP_009699370.1
atpA	Hydrangea heteromalla	YP_009699455.1
atpA	Hydrangea moellendorffii	YP_009696314.1
atpA	Hydrangea obtusifolia	YP_009698690.1
atpA	Hydrangea paniculata	YP_009698350.1
atpA	Hydrangea petiolaris	YP_009379510.1
atpA	Hydrangea platyarguta	YP_009696399.1
atpA	Hydrangea serrata	YP_009379424.1
atpA	Hydrocera triflora	YP_009473511.1
atpA	Hydrocotyle verticillata	YP_004733648.1
atpA	Hyparrhenia diplandra	YP_009386304.1
atpA	Hyparrhenia rufa	YP_009384148.1
atpA	Hyparrhenia subplumosa	YP_009268139.1
atpA	Hyparrhenia variabilis	YP_009543959.1
atpA	Hypochaeris radicata	YP_009695541.1
atpA	Hypseocharis bilobata	YP_008994505.1
atpA	Imperata cylindrica	YP_009260066.1
atpA	Indocalamus wilsonii	YP_009053246.1
atpA	Indosasa sinica	YP_009053329.1
atpA	Ipomoea hederacea	YP_009491540.1
atpA	Ipomoea lacunosa	YP_009491625.1
atpA	Ipomoea nil	YP_009295089.1
atpA	Ipomoea purpurea	YP_001468293.1
atpA	Ipomoea triloba	YP_009491710.1
atpA	Iris sanguinea	YP_009229058.1
atpA	Isachne albens	YP_009411050.1
atpA	Ischaemum afrum	YP_009260149.1
atpA	Iseilema macratherum	YP_009266977.1
atpA	Ismelia carinata	YP_009543788.1
atpA	Itea chinensis	YP_009490157.1
atpA	Jamesia americana	YP_009698945.1
atpA	Juglans cinerea	YP_009430699.1
atpA	Juglans hindsii	YP_009430783.1
atpA	Juglans major	YP_009430866.1
atpA	Juglans nigra	YP_009430949.1
atpA	Justicia flava	YP_009700165.1
atpA	Kirengeshoma palmata	YP_009696569.1
atpA	Kissenia capensis	YP_009696144.1
atpA	Lagerstroemia indica	YP_009259872.1
atpA	Lasiacis nigra	YP_009439038.1
atpA	Ledebouriella seseloides	YP_009363478.1
atpA	Leersia japonica	YP_009369558.1
atpA	Leersia perrieri	YP_009687599.1
atpA	Leitneria floridana	YP_009259772.1
atpA	Leontice armeniaca	YP_009642041.1
atpA	Leptochloa pluriflora	YP_009468435.1
atpA	Leptochloa virgata	YP_009451432.1
atpA	Leymus chinensis	YP_009701334.1
atpA	Ligularia hodgsonii	YP_009514657.1
atpA	Ligularia intermedia	YP_009514744.1
atpA	Ligularia jaluensis	YP_009514831.1
atpA	Ligularia mongolica	YP_009514918.1
atpA	Ligularia veitchiana	YP_009515005.1
atpA	Ligusticum tenuissimum	YP_009232984.1
atpA	Lilium brownii	YP_009413715.1
atpA	Lilium cernuum	YP_009373312.1
atpA	Lilium distichum	YP_009246498.1
atpA	Lilium fargesii	YP_009348240.1
atpA	Lilium lancifolium	YP_009413799.1
atpA	Lilium leucanthum	YP_009413884.1
atpA	Lilium martagon var. pilosiusculum	YP_009512412.1
atpA	Lilium tsingtauense	YP_009161091.1
atpA	Liquidambar formosana	YP_008963676.1
atpA	Liriope spicata	YP_009631393.1
atpA	Litchi chinensis	YP_009390624.1
atpA	Loasa nana	YP_009695974.1
atpA	Loasa nitida	YP_009699030.1
atpA	Lonicera insularis	YP_009525323.1
atpA	Lonicera maackii	YP_009525493.1
atpA	Lonicera praeflorens	YP_009525408.1
atpA	Lonicera sachalinensis	YP_009525578.1
atpA	Lonicera vesicaria	YP_009525662.1
atpA	Loudetia simplex	YP_009438247.1
atpA	Loudetiopsis kerstingii	YP_009267060.1
atpA	Lycium barbarum	YP_009561812.1
atpA	Lycium chinense	YP_009630507.1
atpA	Lycium ruthenicum	YP_009526192.1
atpA	Macadamia integrifolia	YP_009092288.1
atpA	Malacomeles denticulata	YP_009717756.1
atpA	Mangifera indica	YP_009390711.1
atpA	Manihot esculenta	YP_001718422.1
atpA	Marshallia caespitosa	YP_009647735.1
atpA	Marshallia graminifolia	YP_009647222.1
atpA	Marshallia grandiflora	YP_009647479.1
atpA	Marshallia legrandii	YP_009647821.1
atpA	Marshallia mohrii	YP_009647649.1
atpA	Marshallia obovata	YP_009647394.1
atpA	Marshallia ramosa	YP_009647564.1
atpA	Marshallia trinervia	YP_009647308.1
atpA	Masdevallia coccinea	YP_009122572.1
atpA	Megaleranthis saniculifolia	YP_002836075.1
atpA	Megathyrsus maximus	YP_009260232.1
atpA	Melanocenchris abyssinica	YP_009451599.1
atpA	Meliosma aff. cuneifolia Moore 333	YP_009234625.1
atpA	Mentzelia albicaulis	YP_009698435.1
atpA	Mentzelia aspera	YP_009699115.1
atpA	Merianthera pulchra	YP_009319121.1
atpA	Merxmuellera tsaratananensis	YP_009438956.1
atpA	Miconia dodecandra	YP_009319206.1
atpA	Milla biflora	YP_009432711.1
atpA	Miscanthus sacchariflorus	YP_009192404.1
atpA	Miscanthus sinensis	YP_009192526.1
atpA	Mnesithea helferi	YP_009386221.1
atpA	Monococcus echinophorus	YP_009572339.1
atpA	Morus mongolica	YP_009110321.1
atpA	Morus notabilis	YP_009139664.1
atpA	Mukdenia rossii	YP_009479159.1
atpA	Musa balbisiana	YP_009180356.1
atpA	Musella lasiocarpa	YP_009415203.1
atpA	Narcissus poeticus	YP_009536201.1
atpA	Nardus stricta	YP_009451682.1
atpA	Nasa triphylla	YP_009696059.1
atpA	Nasa urens	YP_009699200.1
atpA	Nelumbo lutea	YP_004563852.1
atpA	Nematopoa longipes	YP_009411216.1
atpA	Neojobertia candolleana	YP_009447267.1
atpA	Nepsera aquatica	YP_009319291.1
atpA	Nicotiana attenuata	YP_009429435.1
atpA	Nuphar advena	YP_001001519.1
atpA	Nuphar japonica	YP_009706485.1
atpA	Nyctaginia capitata	YP_009572425.1
atpA	Nymphaea ampla	YP_009417428.1
atpA	Nymphaea capensis	YP_009546995.1
atpA	Nymphaea jamesoniana	YP_009316963.1
atpA	Nymphaea lotus	YP_009567890.1
atpA	Nyssa ogeche	YP_009698265.1
atpA	Ocimum basilicum	YP_009388755.1
atpA	Oligostachyum shiuyingianum	YP_009053411.1
atpA	Oncorachis ramosa	YP_009260315.1
atpA	Opisthocentra clidemioides	YP_009319376.1
atpA	Oplismenus hirtellus	YP_009260398.1
atpA	Oresitrophe rupifraga	YP_009479887.1
atpA	Orinus kokonoricus	YP_009657663.1
atpA	Oropetium aristatum	YP_009451850.1
atpA	Orychophragmus diffusus	YP_009342492.1
atpA	Orychophragmus hupehensis	YP_009342662.1
atpA	Orychophragmus taibaiensis	YP_009342577.1
atpA	Oryza alta	YP_009369037.1
atpA	Oryza eichingeri	YP_009368950.1
atpA	Oryza grandiglumis	YP_009369124.1
atpA	Oryza latifolia	YP_009369211.1
atpA	Oryza punctata	YP_009161187.1
atpA	Oryza rhizomatis	YP_009368863.1
atpA	Oryza ridleyi	YP_009369385.1
atpA	Oryza sativa	YP_009305301.1
atpA	Otachyrium versicolor	YP_009260481.1
atpA	Oxychloris scariosa	YP_009467512.1
atpA	Oxygraphis glacialis	YP_009581513.1
atpA	Panax japonicus	YP_009191838.1
atpA	Panax japonicus var. bipinnatifidus	YP_009678702.1
atpA	Panax notoginseng	YP_009121158.1
atpA	Panax quinquefolius	YP_009155413.1
atpA	Panax vietnamensis	YP_009191925.1
atpA	Panax wangianus	YP_009678789.1
atpA	Panax zingiberensis	YP_009678877.1
atpA	Panicum capillare	YP_009260564.1
atpA	Panicum lycopodioides	YP_009438874.1
atpA	Panicum pygmaeum	YP_009438792.1
atpA	Panicum sumatrense	YP_009332145.1
atpA	Parahyparrhenia siamensis	YP_009385972.1
atpA	Paraneurachne muelleri	YP_009517533.1
atpA	Paris rugosa	YP_009502976.1
atpA	Paris thibetica	YP_009502710.1
atpA	Parnassia trinervis	YP_009678615.1
atpA	Parrotia subaequalis	YP_009471613.1
atpA	Setaria geminata	YP_009260647.1
atpA	Paspalum dilatatum	YP_009267226.1
atpA	Paspalum fimbriatum	YP_009260730.1
atpA	Paspalum glaziovii	YP_009260813.1
atpA	Paspalum inaequivalve	YP_009518495.1
atpA	Paspalum ionanthum	YP_009518578.1
atpA	Paspalum juergensii	YP_009518163.1
atpA	Paspalum minus	YP_009518246.1
atpA	Paspalum paniculatum	YP_009438300.1
atpA	Paspalum pubiflorum	YP_009517367.1
atpA	Paspalum simplex	YP_009518329.1
atpA	Paspalum vaginatum	YP_009518412.1
atpA	Paspalum virgatum	YP_009517450.1
atpA	Patrinia saniculifolia	YP_009458368.1
atpA	Patrinia scabiosifolia	YP_009629320.1
atpA	Patrinia villosa	YP_009629899.1
atpA	Pelargonium alternans	YP_008994553.1
atpA	Pelargonium australe	YP_009171332.1
atpA	Pelargonium citronellum	YP_009298880.1
atpA	Pelargonium cotyledonis	YP_009171235.1
atpA	Pelargonium cucullatum	YP_009298783.1
atpA	Pelargonium dichondrifolium	YP_009171138.1
atpA	Pelargonium dolomiticum	YP_009299081.1
atpA	Pelargonium echinatum	YP_009299192.1
atpA	Pelargonium exhibens	YP_009299093.1
atpA	Pelargonium exstipulatum	YP_009299289.1
atpA	Pelargonium fulgidum	YP_009299386.1
atpA	Pelargonium incrassatum	YP_009299483.1
atpA	Pelargonium myrrhifolium	YP_009299579.1
atpA	Pelargonium nanum	YP_009299679.1
atpA	Pelargonium quercifolium	YP_009299776.1
atpA	Pelargonium tetragonum	YP_009299988.1
atpA	Pelargonium transvaalense	YP_009300101.1
atpA	Pemphis acidula	YP_009573976.1
atpA	Perilla frutescens	YP_009270809.1
atpA	Petalonyx linearis	YP_009698520.1
atpA	Petiveria alliacea	YP_009572596.1
atpA	Petroselinum crispum	YP_004733828.1
atpA	Peucedanum japonicum	YP_009363563.1
atpA	Phaenanthoecium koestlinii	YP_009411299.1
atpA	Pheidochloa gracilis	YP_009411382.1
atpA	Phellodendron amurense	YP_009412643.1
atpA	Philadelphus calvescens	YP_009695059.1
atpA	Photinia beckii	YP_009720150.1
atpA	Photinia integrifolia	YP_009719380.1
atpA	Photinia lanuginosa	YP_009720236.1
atpA	Photinia lochengensis	YP_009720064.1
atpA	Photinia prionophylla	YP_009720322.1
atpA	Photinia serratifolia	YP_009718267.1
atpA	Phragmites australis	YP_008855088.1
atpA	Phyllostachys edulis	YP_004733576.1
atpA	Phyllostachys sulphurea	YP_009051333.1
atpA	Piper cenocladum	YP_784458.1
atpA	Plagiantha tenella	YP_009260896.1
atpA	Pleioblastus amarus	YP_009675164.1
atpA	Pleioblastus maculatus	YP_009053493.1
atpA	Pleonotoma albiflora	YP_009477284.1
atpA	Plinia aureana	YP_009520393.1
atpA	Plinia cauliflora	YP_009515334.1
atpA	Polygonatum stenophyllum	YP_009432288.1
atpA	Potentilla hebiichigo	YP_009566724.1
atpA	Potentilla indica	YP_009565423.1
atpA	Premna microphylla	YP_009117206.1
atpA	Prosphytochloa prehensilis	YP_009467597.1
atpA	Prunus armeniaca	YP_009675593.1
atpA	Prunus davidiana	YP_009530188.1
atpA	Prunus kansuensis	YP_009024666.1
atpA	Prunus mira	YP_009544467.1
atpA	Prunus mongolica	YP_009489129.1
atpA	Prunus pedunculata	YP_009489213.1
atpA	Prunus persica	YP_004021650.1
atpA	Prunus pseudocerasus	YP_009266589.1
atpA	Psathyrostachys juncea	YP_009672136.1
atpA	Pseudolasiacis leptolomoides	YP_009438710.1
atpA	Pseudopogonatherum contortum	YP_009385391.1
atpA	Pseudosorghum fasciculare	YP_009385225.1
atpA	Puelia olyriformis	YP_009001990.1
atpA	Pugionium cornutum	YP_009261766.1
atpA	Pugionium dolabratum	YP_009261681.1
atpA	Punica granatum	YP_009390794.1
atpA	Pyrus ussuriensis	YP_009575583.1
atpA	Quercus acutissima	YP_009516652.1
atpA	Quercus baronii	YP_009236481.1
atpA	Quercus chenii	YP_009516566.1
atpA	Quercus dolicholepis	YP_009305986.1
atpA	Quercus glauca	YP_009458758.1
atpA	Quercus tarokoensis	YP_009444115.1
atpA	Quercus tungmaiensis	YP_009459124.1
atpA	Ranunculus macranthus	YP_001004171.1
atpA	Rehia nervata	YP_009542127.1
atpA	Rhamnus taquetii	YP_009726240.1
atpA	Rhaphiolepis ferruginea	YP_009718353.1
atpA	Rhaphiolepis impressivena	YP_009719892.1
atpA	Rhaphiolepis indica	YP_009718181.1
atpA	Rhaphiolepis lanceolata	YP_009718439.1
atpA	Rhaphiolepis major	YP_009719978.1
atpA	Rhaphiolepis salicifolia	YP_009719210.1
atpA	Rhaphiolepis umbellata	YP_009718525.1
atpA	Rhexia virginica	YP_009319545.1
atpA	Rhipidocladum pittieri	YP_009452106.1
atpA	Rhodoleia championii	YP_009714067.1
atpA	Rhynchanthera bracteata	YP_009319630.1
atpA	Rottboellia cochinchinensis	YP_009267309.1
atpA	Rubus crataegifolius	YP_009528592.1
atpA	Rubus takesimensis	YP_009495595.1
atpA	Ruta graveolens	YP_009730481.1
atpA	Rytidosperma pallidum	YP_009468183.1
atpA	Rytidosperma semiannulare	YP_009452192.1
atpA	Tripidium arundinaceum	YP_009271664.1
atpA	Saccharum hildebrandtii	YP_009438628.1
atpA	Saccharum hybrid cultivar	YP_009228922.1
atpA	Sacciolepis indica	YP_009452274.1
atpA	Sagittaria trifolia	YP_009681120.1
atpA	Salvia bulleyana	YP_009561018.1
atpA	Salvia przewalskii	YP_009560931.1
atpA	Sanguisorba filiformis	YP_009691673.1
atpA	Sanguisorba officinalis	YP_009691757.1
atpA	Sanguisorba sitchensis	YP_009691505.1
atpA	Sanguisorba tenuifolia var. alba	YP_009691589.1
atpA	Sarocalamus faberi	YP_009052665.1
atpA	Sartidia isaloensis	YP_009438546.1
atpA	Schismus arabicus	YP_009452359.1
atpA	Schizachyrium brevifolium	YP_009384314.1
atpA	Schizachyrium cirratum	YP_009544898.1
atpA	Schizachyrium exile	YP_009385640.1
atpA	Schizachyrium imberbe	YP_009386966.1
atpA	Schizachyrium sanguineum	YP_009384480.1
atpA	Schizachyrium scoparium	YP_009385889.1
atpA	Schizachyrium spicatum	YP_009386470.1
atpA	Schizachyrium tenerum	YP_009386801.1
atpA	Seguieria aculeata	YP_009572682.1
atpA	Silybum marianum	YP_009170257.1
atpA	Siraitia grosvenorii	YP_009674376.1
atpA	Sobralia aff. bouchei HTK-2015	YP_009176493.1
atpA	Solanum acaule	YP_009582241.1
atpA	Solanum bulbocastanum	YP_538833.1
atpA	Solanum commersonii	YP_009171767.1
atpA	Solanum demissum	YP_009582328.1
atpA	Solanum lycopersicum	YP_008563073.1
atpA	Solanum nigrum	YP_009171853.1
atpA	Solanum pennellii	YP_009421342.1
atpA	Solanum tuberosum	YP_635624.1
atpA	Sorghastrum nutans	YP_009260979.1
atpA	Sorghum bicolor	YP_899404.1
atpA	Sorghum propinquum	YP_009654009.1
atpA	Sorghum sudanense	YP_009654093.1
atpA	Sparganium stoloniferum	YP_009688736.1
atpA	Sporobolus maritimus	YP_009160448.1
atpA	Stachys byzantina	YP_009242752.1
atpA	Stachys chamissonis	YP_009242488.1
atpA	Stachys coccinea	YP_009242576.1
atpA	Stachys sylvatica	YP_009242664.1
atpA	Steinchisma laxum	YP_009261062.1
atpA	Stenogyne bifida	YP_009242136.1
atpA	Stenogyne haliakalae	YP_009242048.1
atpA	Stenogyne kanehoana	YP_009242400.1
atpA	Stenotaphrum secundatum	YP_009452444.1
atpA	Stewartia micrantha	YP_009576411.1
atpA	Stewartia monadelpha	YP_009576153.1
atpA	Stewartia obovata	YP_009576497.1
atpA	Stewartia serrata	YP_009576067.1
atpA	Stewartia sinii	YP_009576325.1
atpA	Stewartia villosa	YP_009576239.1
atpA	Stipagrostis hirtigluma	YP_009438136.1
atpA	Streptostachys asperifolia	YP_009438464.1
atpA	Styppeiochloa gynoglossa	YP_009411465.1
atpA	Swietenia mahagoni	YP_009543529.1
atpA	Symplocos ovatilobata	YP_009446248.1
atpA	Tagetes erecta	YP_009710942.1
atpA	Talipariti hamabo	YP_009253720.1
atpA	Tapiscia sinensis	YP_009460068.1
atpA	Taraxacum amplum	YP_009316624.1
atpA	Taraxacum mongolicum	YP_009307560.1
atpA	Taraxacum obtusifrons	YP_009316539.1
atpA	Taraxacum officinale	YP_009271376.1
atpA	Taraxacum platycarpum	YP_009307473.1
atpA	Tecomaria capensis	YP_009477370.1
atpA	Tetracentron sinense	YP_008081350.1
atpA	Themeda arguens	YP_009384810.1
atpA	Themeda arundinacea	YP_009384397.1
atpA	Themeda triandra	YP_009384563.1
atpA	Themeda villosa	YP_009384976.1
atpA	Thinopyrum bessarabicum	YP_009672052.1
atpA	Thinopyrum elongatum	YP_009672385.1
atpA	Thyridolepis xerophila	YP_009267392.1
atpA	Chaetogastra longifolia	YP_009319798.1
atpA	Torenia benthamiana	YP_009713799.1
atpA	Tribolium hispidum	YP_009452529.1
atpA	Tricholaena monachne	YP_009452614.1
atpA	Trichoneura grandiglumis	YP_009452697.1
atpA	Trichosanthes kirilowii	YP_009560820.1
atpA	Triodia basedowii	YP_009657748.1
atpA	Triodia chichesterensis	YP_009657833.1
atpA	Triodia concinna	YP_009657918.1
atpA	Triodia glabra	YP_009658003.1
atpA	Triodia lanigera	YP_009658768.1
atpA	Triodia longiceps	YP_009658088.1
atpA	Triodia mallota	YP_009658173.1
atpA	Triodia plurinervata	YP_009658258.1
atpA	Triodia rigidissima	YP_009658343.1
atpA	Triodia schinzii	YP_009658598.1
atpA	Triodia scintillans	YP_009658683.1
atpA	Triodia stipoides	YP_009467427.1
atpA	Triodia tomentosa	YP_009658428.1
atpA	Triodia vanleeuwenii	YP_009658513.1
atpA	Triodia wiseana	YP_009467764.1
atpA	Triolena amazonica	YP_009319883.1
atpA	Tripidium ravennae	YP_009651461.1
atpA	Tristachya humbertii	YP_009438382.1
atpA	Tristachya leucothrix	YP_009452782.1
atpA	Triticum monococcum	YP_008239090.1
atpA	Trochodendron aralioides	YP_008081442.1
atpA	Trollius chinensis	YP_009317784.1
atpA	Typha latifolia	YP_003433960.1
atpA	Uniola paniculata	YP_009452865.1
atpA	Urochloa brizantha	YP_009251894.1
atpA	Urochloa decumbens	YP_009251811.1
atpA	Urochloa reptans	YP_009267475.1
atpA	Urophysa henryi	YP_009531411.1
atpA	Urophysa rockii	YP_009531297.1
atpA	Vaseyochloa multinervosa	YP_009452948.1
atpA	Victoria cruziana	YP_009414972.1
atpA	Vitis amurensis	YP_009306923.1
atpA	Vitis cinerea	YP_009442890.1
atpA	Vitis coignetiae	YP_009444200.1
atpA	Vitis cordifolia	YP_009447631.1
atpA	Vitis ficifolia	YP_009447717.1
atpA	Vitis mustangensis	YP_009433089.1
atpA	Vitis rupestris	YP_009455574.1
atpA	Vitis x champinii	YP_009437747.1
atpA	Vitis x labruscana	YP_009716227.1
atpA	Whipplea modesta	YP_009698775.1
atpA	Whiteochloa capillipes	YP_009267558.1
atpA	Wurfbainia longiligularis	YP_009694847.1
atpA	Wurfbainia villosa	YP_009693855.1
atpA	Wurfbainia villosa var. xanthioides	YP_009693942.1
atpA	Xerophyta viscosa	YP_009674291.1
atpA	Xylocarpus moluccensis	YP_009503923.1
atpA	Xylocarpus rumphii	YP_009503837.1
atpA	Yushania brevipaniculata	YP_009675332.1
atpA	Yushania confusa	YP_009675248.1
atpA	Yushania glandulosa	YP_009678504.1
atpA	Yushania levigata	YP_009053658.1
atpA	Yushania violascens	YP_009678420.1
atpA	Zeugites pittieri	YP_009261145.1
atpA	Zingiber officinale	YP_009694934.1
atpA	Ziziphus jujuba	YP_009256312.1
atpB	Abelmoschus esculentus	YP_009390312.1
atpB	Acleisanthes obtusa	YP_009572532.1
atpB	Acorus americanus	YP_001586189.1
atpB	Acorus tatarinowii	YP_009715322.1
atpB	Adenocalymma acutissimum	YP_009476795.1
atpB	Adenocalymma aurantiacum	YP_009446612.1
atpB	Adenocalymma bracteatum	YP_009446781.1
atpB	Adenocalymma cristicalyx	YP_009446866.1
atpB	Adenocalymma divaricatum	YP_009476881.1
atpB	Adenocalymma hatschbachii	YP_009446951.1
atpB	Adenocalymma marginatum	YP_009476945.1
atpB	Adenocalymma pedunculatum	YP_009447036.1
atpB	Adenocalymma trifoliatum	YP_009477136.1
atpB	Adenophora triphylla	YP_009554150.1
atpB	Aegilops geniculata	YP_008963911.1
atpB	Aeluropus lagopoides	YP_009657588.1
atpB	Ageratina adenophora	YP_004564379.1
atpB	Agrostis stolonifera	YP_874743.1
atpB	Ailanthus altissimus	YP_009484214.1
atpB	Akebia trifoliata	YP_009234393.1
atpB	Alangium chinense	YP_009699307.1
atpB	Alangium kurzii	YP_009698117.1
atpB	Alangium platanifolium	YP_009698202.1
atpB	Alloeochaete namuliensis	YP_009409981.1
atpB	Alloeochaete oreogena	YP_009410064.1
atpB	Alloeochaete uluguruensis	YP_009410147.1
atpB	Allomaieta villosa	YP_009318634.1
atpB	Alpinia oxyphylla	YP_009428985.1
atpB	Alstroemeria hybrid cultivar	YP_009582525.1
atpB	Ambrosia artemisiifolia	YP_009427998.1
atpB	Amelanchier alnifolia	YP_009716844.1
atpB	Amelanchier arborea	YP_009716759.1
atpB	Amelanchier asiatica	YP_009716674.1
atpB	Amelanchier bartramiana	YP_009716929.1
atpB	Amelanchier cusickii	YP_009717014.1
atpB	Amelanchier humilis	YP_009717099.1
atpB	Amelanchier interior	YP_009717184.1
atpB	Amelanchier pallida	YP_009717269.1
atpB	Amelanchier sanguinea	YP_009717354.1
atpB	Ampelocalamus melicoideus	YP_009677254.1
atpB	Ampelocalamus naibunensis	YP_009271195.1
atpB	Amphicarpum muhlenbergianum	YP_009267651.1
atpB	Amphilophium carolinae	YP_009662722.1
atpB	Amphilophium chocoense	YP_009661187.1
atpB	Amphilophium cuneifolium	YP_009661274.1
atpB	Amphilophium dusenianum	YP_009661361.1
atpB	Amphilophium ecuadorense	YP_009661458.1
atpB	Amphilophium gnaphalanthum	YP_009660756.1
atpB	Amphilophium lactiflorum	YP_009662538.1
atpB	Amphilophium paniculatum	YP_009661555.1
atpB	Amphilophium pilosum	YP_009661652.1
atpB	Amphilophium steyermarkii	YP_009662819.1
atpB	Amphipogon caricinus	YP_009410230.1
atpB	Amphipogon turbinatus	YP_009410313.1
atpB	Andropogon abyssinicus	YP_009385733.1
atpB	Andropogon ascinodis	YP_009544825.1
atpB	Andropogon burmanicus	YP_009386397.1
atpB	Andropogon chinensis	YP_009384241.1
atpB	Andropogon distachyos	YP_009386646.1
atpB	Andropogon fastigiatus	YP_009384075.1
atpB	Andropogon gayanus	YP_009544659.1
atpB	Andropogon gerardi	YP_009543886.1
atpB	Andropogon greenwayi	YP_009544742.1
atpB	Anethum graveolens	YP_009235971.1
atpB	Angelica dahurica	YP_009232836.1
atpB	Angelica gigas	YP_009232921.1
atpB	Angelica laxifoliata	YP_009544378.1
atpB	Angelica polymorpha	YP_009584388.1
atpB	Angelica sinensis	YP_009655216.1
atpB	Anthriscus cerefolium	YP_004222653.1
atpB	Aquilaria sinensis	YP_009229485.1
atpB	Arabidopsis thaliana	NP_051066.1
atpB	Aralia continentalis	YP_009589898.1
atpB	Aristida rufescens	YP_009439622.1
atpB	Aristolochia contorta	YP_009440680.1
atpB	Aristolochia debilis	YP_009440765.1
atpB	Artemisia capillaris	YP_009307847.1
atpB	Artemisia fukudo	YP_009682277.1
atpB	Artemisia gmelinii	YP_009307759.1
atpB	Artemisia selengensis	YP_009526014.1
atpB	Arthraxon prionodes	YP_009267153.1
atpB	Arundinaria appalachiana	YP_009024262.1
atpB	Arundinaria fargesii	YP_009052592.1
atpB	Arundinaria gigantea	YP_007475147.1
atpB	Arundinaria humbertii	YP_009687773.1
atpB	Arundinella deppeana	YP_009267734.1
atpB	Aster indicus	YP_009544574.1
atpB	Astrocaryum aculeatum	YP_009687481.1
atpB	Astrocaryum murumuru	YP_009687394.1
atpB	Atractylodes macrocephala	YP_009690046.1
atpB	Atropa belladonna	NP_783239.1
atpB	Atropanthe sinensis	YP_009686758.1
atpB	Australopyrum retrofractum	YP_009672312.1
atpB	Avena sterilis	YP_009312628.1
atpB	Axonopus fissifolius	YP_009261238.1
atpB	Axonopus ramosus	YP_009439540.1
atpB	Azadirachta indica	YP_009019895.1
atpB	Bambusa emeiensis	YP_004734109.1
atpB	Bambusa multiplex	YP_009051258.1
atpB	Bambusa ventricosa	YP_009648120.1
atpB	Barnardia japonica	YP_009432481.1
atpB	Bencomia exstipulata	YP_009538483.1
atpB	Bertolonia acuminata	YP_009318719.1
atpB	Betula cordifolia	YP_009477876.1
atpB	Betula nana	YP_009349529.1
atpB	Blakea schlimii	YP_009318804.1
atpB	Boehmeria spicata	YP_009462536.1
atpB	Boehmeria umbrosa	YP_009462635.1
atpB	Bongardia chrysogonum	YP_009630899.1
atpB	Boswellia sacra	YP_009234222.1
atpB	Bothriochloa alta	YP_009267817.1
atpB	Bothriochloa decipiens	YP_009544991.1
atpB	Brachiaria humidicola	YP_009252070.1
atpB	Brassica juncea	YP_009177872.1
atpB	Brassica nigra	YP_009259586.1
atpB	Brassica oleracea	YP_009564582.1
atpB	Brassica rapa	YP_009553774.1
atpB	Bretschneidera sinensis	YP_009485936.1
atpB	Bupleurum boissieuanum	YP_009433428.1
atpB	Bupleurum falcatum	YP_009164325.1
atpB	Cabomba aquatica	YP_009516883.1
atpB	Cabomba caroliniana	YP_009310525.1
atpB	Cabomba furcata	YP_009516972.1
atpB	Caiophora cirsiifolia	YP_009695656.1
atpB	Caiophora lateritia	YP_009695741.1
atpB	Calathodes oxycarpa	YP_009576774.1
atpB	Caldesia grandis	YP_009729823.1
atpB	Calotropis gigantea	YP_009573312.1
atpB	Calotropis procera	YP_009574085.1
atpB	Caltha palustris	YP_009581038.1
atpB	Calycanthus chinensis	YP_009479435.1
atpB	Calycanthus floridus var. glaucus	NP_862761.1
atpB	Camellia azalea	YP_009413435.1
atpB	Camellia grandibracteata	YP_009050595.1
atpB	Camellia leptophylla	YP_009050682.1
atpB	Camellia petelotii	YP_009050769.1
atpB	Camellia pubicosta	YP_009050856.1
atpB	Camellia reticulata	YP_009050943.1
atpB	Cannabis sativa	YP_009143560.1
atpB	Capillipedium venustum	YP_009267900.1
atpB	Capsicum annuum	YP_006666037.1
atpB	Capsicum chacoense	YP_009344083.1
atpB	Capsicum chinense	YP_009262870.1
atpB	Capsicum eximium	YP_009344257.1
atpB	Capsicum frutescens	YP_009169675.1
atpB	Capsicum galapagoense	YP_009343996.1
atpB	Capsicum tovarii	YP_009344170.1
atpB	Carapa guianensis	YP_009476105.1
atpB	Carica papaya	YP_001671690.1
atpB	Carpenteria californica	YP_009698882.1
atpB	Carthamus tinctorius	YP_009271913.1
atpB	Caulophyllum robustum	YP_009630983.1
atpB	Cecropia pachystachya	YP_009532623.1
atpB	Cedrela odorata	YP_009472028.1
atpB	Centaurea diffusa	YP_009040807.1
atpB	Ceratophyllum demersum	YP_001542454.1
atpB	Chaetium bromoides	YP_009453126.1
atpB	Changiostyrax dolichocarpus	YP_009564708.1
atpB	Chasmanthium laxum	YP_009410396.1
atpB	Chimonocalamus longiusculus	YP_009052759.1
atpB	Chionanthus retusus	YP_009383735.1
atpB	Chloranthus japonicus	YP_009123259.1
atpB	Chloranthus spicatus	YP_001294105.1
atpB	Chloris truncata	YP_009326215.1
atpB	Chloris virgata	YP_009326300.1
atpB	Chrysopogon gryllus	YP_009386148.1
atpB	Chrysopogon zizanioides	YP_009386065.1
atpB	Chrysosplenium aureobracteatum	YP_009531221.1
atpB	Chusquea culeou	YP_009648204.1
atpB	Cicuta virosa	YP_009484759.1
atpB	Circaeaster agrestis	YP_009427800.1
atpB	Coffea arabica	YP_817489.1
atpB	Coffea canephora	YP_009251132.1
atpB	Convallaria keiskei	YP_009631500.1
atpB	Corchorus capsularis	YP_009686492.1
atpB	Corchorus olitorius	YP_009686575.1
atpB	Cornus alternifolia	YP_009696931.1
atpB	Cornus canadensis	YP_009697780.1
atpB	Cornus chinensis	YP_009697186.1
atpB	Cornus disciflora	YP_009697526.1
atpB	Cornus eydeana	YP_009697271.1
atpB	Cornus florida	YP_009697610.1
atpB	Cornus kousa	YP_009697441.1
atpB	Cornus macrophylla	YP_009696761.1
atpB	Cornus nuttallii	YP_009697695.1
atpB	Cornus oblonga	YP_009696846.1
atpB	Cornus peruviana	YP_009698032.1
atpB	Cornus sanguinea	YP_009697356.1
atpB	Cornus sessilis	YP_009697101.1
atpB	Cornus suecica	YP_009697864.1
atpB	Cornus unalaschkensis	YP_009697948.1
atpB	Cornus volkensii	YP_009697016.1
atpB	Cotoneaster buxifolius	YP_009720430.1
atpB	Cotoneaster frigidus	YP_009719146.1
atpB	Cotoneaster horizontalis	YP_009720516.1
atpB	Cotoneaster microphyllus	YP_009718974.1
atpB	Cotoneaster rubens	YP_009720688.1
atpB	Cotoneaster schantungensis	YP_009725473.1
atpB	Cotoneaster silvestrii	YP_009720602.1
atpB	Cotoneaster taylorii	YP_009718888.1
atpB	Craigia yunnanensis	YP_009714600.1
atpB	Crataegus kansuensis	YP_009514174.1
atpB	Crinipes abyssinicus	YP_009410479.1
atpB	Crinipes longifolius	YP_009410562.1
atpB	Crithmum maritimum	YP_004733334.1
atpB	Curcuma flaviflora	YP_009192969.1
atpB	Curcuma phaeocaulis	YP_009711803.1
atpB	Curcuma wenyujin	YP_009711716.1
atpB	Curtisia dentata	YP_009699817.1
atpB	Cymbopogon flexuosus	YP_009386563.1
atpB	Cynanchum auriculatum	YP_009235634.1
atpB	Cynanchum wilfordii	YP_009235547.1
atpB	Cynara baetica	YP_009169501.1
atpB	Cynara cornigera	YP_009169588.1
atpB	Cynara humilis	YP_009139795.1
atpB	Dactyloctenium aegyptium	YP_009453294.1
atpB	Danthoniopsis dinteri	YP_009261321.1
atpB	Daphniphyllum oldhamii	YP_009490091.1
atpB	Daucus carota	YP_740124.1
atpB	Dendrobium wattii	YP_009726346.1
atpB	Dendropanax morbifer	YP_009159545.1
atpB	Dendrosenecio brassiciformis	YP_009494563.1
atpB	Dendrosenecio cheranganiensis	YP_009494207.1
atpB	Dendrosenecio johnstonii	YP_009494474.1
atpB	Dendrosenecio kilimanjari	YP_009494296.1
atpB	Dendrosenecio meruensis	YP_009494385.1
atpB	Deutzia compacta	YP_009699562.1
atpB	Dichaetaria wightii	YP_009410645.1
atpB	Dichanthelium acuminatum	YP_009267983.1
atpB	Dichanthium sericeum	YP_009384737.1
atpB	Dimeria ornithopoda	YP_009384903.1
atpB	Dimocarpus longan	YP_009476391.1
atpB	Disporum sessile	YP_009724706.1
atpB	Dolichandra cynanchoides	YP_009477221.1
atpB	Dracaena cochinchinensis	YP_009539677.1
atpB	Dregeochloa pumilla	YP_009410728.1
atpB	Drimys granadensis	YP_784393.1
atpB	Echinochloa crus-galli	YP_009192292.1
atpB	Echinochloa esculenta	YP_009332240.1
atpB	Echinochloa stagnina	YP_009439458.1
atpB	Echinochloa ugandensis	YP_009439376.1
atpB	Eclipta alba	YP_009532977.1
atpB	Eclipta prostrata	YP_009271476.1
atpB	Ehrharta bulbosa	YP_009453379.1
atpB	Elodea canadensis	YP_006665787.1
atpB	Elytrophorus globularis	YP_009410811.1
atpB	Emmenopterys henryi	YP_009442113.1
atpB	Entandrophragma caudatum	YP_009673301.1
atpB	Entandrophragma cylindricum	YP_009471943.1
atpB	Entolasia imbricata	YP_009439294.1
atpB	Eragrostis walteri	YP_009410894.1
atpB	Eremochloa ciliaris	YP_009385567.1
atpB	Eremochloa eriopoda	YP_009385152.1
atpB	Eriachne agrostidea	YP_009582689.1
atpB	Eriachne aristidea	YP_009582772.1
atpB	Eriachne armittii	YP_009370506.1
atpB	Eriachne avenacea	YP_009582855.1
atpB	Eriachne axillaris	YP_009582938.1
atpB	Eriachne basedowii	YP_009583021.1
atpB	Eriachne burkittii	YP_009583104.1
atpB	Eriachne ciliata	YP_009583187.1
atpB	Eriachne compacta	YP_009583270.1
atpB	Eriachne glauca	YP_009583353.1
atpB	Eriachne major	YP_009583436.1
atpB	Eriachne melicacea	YP_009583519.1
atpB	Eriachne mucronata	YP_009410977.1
atpB	Eriachne obtusa	YP_009583602.1
atpB	Eriachne pallescens	YP_009583685.1
atpB	Eriachne pauciflora	YP_009583768.1
atpB	Eriachne schultziana	YP_009583851.1
atpB	Eriachne semiciliata	YP_009583934.1
atpB	Eriachne sulcata	YP_009584017.1
atpB	Eriachne triodioides	YP_009584100.1
atpB	Eriachne triseta	YP_009568523.1
atpB	Erigeron breviscapus	YP_009674483.1
atpB	Rhaphiolepis henryi	YP_009719488.1
atpB	Rhaphiolepis bibas	YP_009363230.1
atpB	Rhaphiolepis malipoensis	YP_009719574.1
atpB	Rhaphiolepis obovata	YP_009719658.1
atpB	Rhaphiolepis salwinensis	YP_009719742.1
atpB	Rhaphiolepis seguinii	YP_009719828.1
atpB	Eriochloa meyeriana	YP_009268066.1
atpB	Eriochrysis pallida	YP_009652301.1
atpB	Eriocnema fulva	YP_009318889.1
atpB	Eriolarynx fasciculata	YP_009252855.1
atpB	Erodium carvifolium	YP_004221930.1
atpB	Eschenbachia blinii	YP_009480424.1
atpB	Eucalyptus pauciflora	YP_009522858.1
atpB	Eucnide grandiflora	YP_009694574.1
atpB	Eulalia aurea (Bory) Kunth, 1830	YP_009261404.1
atpB	Eulaliopsis binata	YP_009387307.1
atpB	Euonymus hamiltonianus	YP_009480102.1
atpB	Eurya alata	YP_009579373.1
atpB	Euryale ferox	YP_009485228.1
atpB	Eustachys glauca	YP_009450851.1
atpB	Eutrema botschantzevii	YP_009232450.1
atpB	Eutrema halophilum	YP_009232363.1
atpB	Eutrema salsugineum	YP_009175682.1
atpB	Fagopyrum luojishanense	YP_009484621.1
atpB	Fargesia albocerea	YP_009675090.1
atpB	Fargesia canaliculata	YP_009677590.1
atpB	Fargesia communis	YP_009677422.1
atpB	Fargesia daminiu	YP_009678094.1
atpB	Fargesia decurvata	YP_009677338.1
atpB	Fargesia edulis	YP_009678346.1
atpB	Fargesia fungosa	YP_009677674.1
atpB	Fargesia funiushanensis	YP_009677926.1
atpB	Fargesia grossa	YP_009678262.1
atpB	Fargesia nitida	YP_009052841.1
atpB	Fargesia qinlingensis	YP_009543367.1
atpB	Fargesia setosa	YP_009677842.1
atpB	Fargesia spathacea	YP_009052924.1
atpB	Fargesia stenoclada	YP_009677506.1
atpB	Fargesia yunnanensis	YP_009053007.1
atpB	Ficus carica	YP_009390564.1
atpB	Fragaria pentaphylla	YP_009355699.1
atpB	Fritillaria eduardii	YP_009465322.1
atpB	Fritillaria meleagroides	YP_009465492.1
atpB	Fritillaria persica	YP_009465407.1
atpB	Fritillaria thunbergii	YP_009356872.1
atpB	Gaoligongshania megalothyrsa	YP_009053090.1
atpB	Gelidocalamus tessellatus	YP_009053173.1
atpB	Germainia capitata	YP_009387059.1
atpB	Glaucidium palmatum	YP_009581618.1
atpB	Glehnia littoralis	YP_009363684.1
atpB	Glochidion chodoense	YP_009660869.1
atpB	Grubbia rosmarinifolia	YP_009699732.1
atpB	Grubbia tomentosa	YP_009699647.1
atpB	Guadua chacoensis	YP_009229220.1
atpB	Guizotia abyssinica	YP_001837367.1
atpB	Gynerium sagittatum	YP_009451020.1
atpB	Halopyrum mucronatum	YP_009451105.1
atpB	Hansenia weberbaueriana	YP_009387566.1
atpB	Haplostachys haplostachya	YP_009242246.1
atpB	Helianthus annuus	YP_588124.1
atpB	Helleborus thibetanus	YP_009581703.1
atpB	Sorghum mekongense	YP_009385069.1
atpB	Henriettea barkeri	YP_009319058.1
atpB	Heracleum moellendorffii	YP_009632357.1
atpB	Heritiera elata	YP_009676778.1
atpB	Heritiera parvifolia	YP_009498275.1
atpB	Hesperomeles cuneata	YP_009717863.1
atpB	Hesperomeles ferruginea	YP_009718033.1
atpB	Hesperomeles goudotiana	YP_009717948.1
atpB	Hesperomeles pernettyoides	YP_009718118.1
atpB	Heteropogon contortus	YP_009385484.1
atpB	Heteropogon triticeus	YP_009385318.1
atpB	Hevea brasiliensis	YP_004327669.1
atpB	Hildaea pallens	YP_009439130.1
atpB	Himalayacalamus collaris	YP_009678010.1
atpB	Himalayacalamus gyirongensis	YP_009678178.1
atpB	Hitchcockella baronii	YP_009687691.1
atpB	Homolepis aturensis	YP_009439212.1
atpB	Homolepis isocalycia	YP_009451274.1
atpB	Hordeum bogdanii	YP_009672229.1
atpB	Hordeum vulgare subsp. vulgare	YP_874660.1
atpB	Humbertochloa bambusiuscula	YP_009451359.1
atpB	Hydrangea ampla	YP_009696506.1
atpB	Hydrangea barbara	YP_009698627.1
atpB	Hydrangea caerulea	YP_009696676.1
atpB	Hydrangea densifolia	YP_009696251.1
atpB	Hydrangea febrifuga	YP_009699392.1
atpB	Hydrangea heteromalla	YP_009699477.1
atpB	Hydrangea moellendorffii	YP_009696336.1
atpB	Hydrangea obtusifolia	YP_009698712.1
atpB	Hydrangea paniculata	YP_009698372.1
atpB	Hydrangea petiolaris	YP_009379532.1
atpB	Hydrangea platyarguta	YP_009696421.1
atpB	Hydrangea serrata	YP_009379446.1
atpB	Hydrocera triflora	YP_009473533.1
atpB	Hydrocotyle verticillata	YP_004733670.1
atpB	Hyparrhenia diplandra	YP_009386314.1
atpB	Hyparrhenia rufa	YP_009384158.1
atpB	Hyparrhenia subplumosa	YP_009268149.1
atpB	Hyparrhenia variabilis	YP_009543969.1
atpB	Hypochaeris radicata	YP_009695555.1
atpB	Hypseocharis bilobata	YP_008994474.1
atpB	Imperata cylindrica	YP_009260076.1
atpB	Indocalamus wilsonii	YP_009053256.1
atpB	Indosasa sinica	YP_009053339.1
atpB	Ipomoea hederacea	YP_009491562.1
atpB	Ipomoea lacunosa	YP_009491647.1
atpB	Ipomoea nil	YP_009295111.1
atpB	Ipomoea purpurea	YP_001468315.1
atpB	Ipomoea triloba	YP_009491732.1
atpB	Iris sanguinea	YP_009229080.1
atpB	Isachne albens	YP_009411060.1
atpB	Ischaemum afrum	YP_009260159.1
atpB	Iseilema macratherum	YP_009266987.1
atpB	Ismelia carinata	YP_009543801.1
atpB	Itea chinensis	YP_009490179.1
atpB	Jamesia americana	YP_009698967.1
atpB	Juglans cinerea	YP_009430721.1
atpB	Juglans hindsii	YP_009430805.1
atpB	Juglans major	YP_009430888.1
atpB	Juglans nigra	YP_009430971.1
atpB	Justicia flava	YP_009700187.1
atpB	Kirengeshoma palmata	YP_009696591.1
atpB	Kissenia capensis	YP_009696166.1
atpB	Lagerstroemia indica	YP_009259894.1
atpB	Lasiacis nigra	YP_009439048.1
atpB	Ledebouriella seseloides	YP_009363500.1
atpB	Leersia japonica	YP_009369568.1
atpB	Leersia perrieri	YP_009687609.1
atpB	Leitneria floridana	YP_009259794.1
atpB	Leontice armeniaca	YP_009642063.1
atpB	Leptochloa pluriflora	YP_009468445.1
atpB	Leptochloa virgata	YP_009451442.1
atpB	Leymus chinensis	YP_009701344.1
atpB	Ligularia hodgsonii	YP_009514670.1
atpB	Ligularia intermedia	YP_009514757.1
atpB	Ligularia jaluensis	YP_009514844.1
atpB	Ligularia mongolica	YP_009514931.1
atpB	Ligularia veitchiana	YP_009515018.1
atpB	Ligusticum tenuissimum	YP_009233006.1
atpB	Lilium brownii	YP_009413737.1
atpB	Lilium cernuum	YP_009373334.1
atpB	Lilium distichum	YP_009246520.1
atpB	Lilium fargesii	YP_009348262.1
atpB	Lilium lancifolium	YP_009413821.1
atpB	Lilium leucanthum	YP_009413906.1
atpB	Lilium martagon var. pilosiusculum	YP_009512434.1
atpB	Lilium tsingtauense	YP_009161113.1
atpB	Liquidambar formosana	YP_008963698.1
atpB	Liriope spicata	YP_009631415.1
atpB	Litchi chinensis	YP_009390646.1
atpB	Loasa nana	YP_009695996.1
atpB	Loasa nitida	YP_009699052.1
atpB	Lonicera insularis	YP_009525345.1
atpB	Lonicera maackii	YP_009525515.1
atpB	Lonicera praeflorens	YP_009525430.1
atpB	Lonicera sachalinensis	YP_009525600.1
atpB	Lonicera vesicaria	YP_009525684.1
atpB	Loudetia simplex	YP_009438237.1
atpB	Loudetiopsis kerstingii	YP_009267070.1
atpB	Lycium barbarum	YP_009561834.1
atpB	Lycium chinense	YP_009630529.1
atpB	Lycium ruthenicum	YP_009526214.1
atpB	Macadamia integrifolia	YP_009092310.1
atpB	Malacomeles denticulata	YP_009717778.1
atpB	Mangifera indica	YP_009390733.1
atpB	Manihot esculenta	YP_001718444.1
atpB	Marshallia caespitosa	YP_009647748.1
atpB	Marshallia graminifolia	YP_009647235.1
atpB	Marshallia grandiflora	YP_009647492.1
atpB	Marshallia legrandii	YP_009647834.1
atpB	Marshallia mohrii	YP_009647662.1
atpB	Marshallia obovata	YP_009647407.1
atpB	Marshallia ramosa	YP_009647577.1
atpB	Marshallia trinervia	YP_009647321.1
atpB	Masdevallia coccinea	YP_009122594.1
atpB	Megaleranthis saniculifolia	YP_002836097.1
atpB	Megathyrsus maximus	YP_009260242.1
atpB	Melanocenchris abyssinica	YP_009451609.1
atpB	Meliosma aff. cuneifolia Moore 333	YP_009234647.1
atpB	Mentzelia albicaulis	YP_009698457.1
atpB	Mentzelia aspera	YP_009699137.1
atpB	Merianthera pulchra	YP_009319143.1
atpB	Merxmuellera tsaratananensis	YP_009438966.1
atpB	Miconia dodecandra	YP_009319228.1
atpB	Milla biflora	YP_009432733.1
atpB	Miscanthus sacchariflorus	YP_009192414.1
atpB	Miscanthus sinensis	YP_009192536.1
atpB	Mnesithea helferi	YP_009386231.1
atpB	Monococcus echinophorus	YP_009572361.1
atpB	Morus mongolica	YP_009110343.1
atpB	Morus notabilis	YP_009139686.1
atpB	Mukdenia rossii	YP_009479181.1
atpB	Musa balbisiana	YP_009180378.1
atpB	Musella lasiocarpa	YP_009415225.1
atpB	Narcissus poeticus	YP_009536223.1
atpB	Nardus stricta	YP_009451692.1
atpB	Nasa triphylla	YP_009696081.1
atpB	Nasa urens	YP_009699222.1
atpB	Nelumbo lutea	YP_004563874.1
atpB	Nematopoa longipes	YP_009411226.1
atpB	Neojobertia candolleana	YP_009447289.1
atpB	Nepsera aquatica	YP_009319313.1
atpB	Nicotiana attenuata	YP_009429457.1
atpB	Nuphar advena	YP_001001541.1
atpB	Nuphar japonica	YP_009706507.1
atpB	Nyctaginia capitata	YP_009572447.1
atpB	Nymphaea ampla	YP_009417450.1
atpB	Nymphaea capensis	YP_009547017.1
atpB	Nymphaea jamesoniana	YP_009316985.1
atpB	Nymphaea lotus	YP_009567912.1
atpB	Nyssa ogeche	YP_009698287.1
atpB	Ocimum basilicum	YP_009388777.1
atpB	Oligostachyum shiuyingianum	YP_009053421.1
atpB	Oncorachis ramosa	YP_009260325.1
atpB	Opisthocentra clidemioides	YP_009319398.1
atpB	Oplismenus hirtellus	YP_009260408.1
atpB	Oresitrophe rupifraga	YP_009479909.1
atpB	Orinus kokonoricus	YP_009657673.1
atpB	Oropetium aristatum	YP_009451860.1
atpB	Orychophragmus diffusus	YP_009342514.1
atpB	Orychophragmus hupehensis	YP_009342684.1
atpB	Orychophragmus taibaiensis	YP_009342599.1
atpB	Oryza alta	YP_009369047.1
atpB	Oryza eichingeri	YP_009368960.1
atpB	Oryza grandiglumis	YP_009369134.1
atpB	Oryza latifolia	YP_009369221.1
atpB	Oryza punctata	YP_009161197.1
atpB	Oryza rhizomatis	YP_009368873.1
atpB	Oryza ridleyi	YP_009369395.1
atpB	Oryza sativa	YP_009305311.1
atpB	Otachyrium versicolor	YP_009260491.1
atpB	Oxychloris scariosa	YP_009467522.1
atpB	Oxygraphis glacialis	YP_009581535.1
atpB	Panax japonicus	YP_009191860.1
atpB	Panax japonicus var. bipinnatifidus	YP_009678724.1
atpB	Panax notoginseng	YP_009121180.1
atpB	Panax quinquefolius	YP_009155435.1
atpB	Panax vietnamensis	YP_009191947.1
atpB	Panax wangianus	YP_009678811.1
atpB	Panax zingiberensis	YP_009678899.1
atpB	Panicum capillare	YP_009260574.1
atpB	Panicum lycopodioides	YP_009438884.1
atpB	Panicum pygmaeum	YP_009438802.1
atpB	Panicum sumatrense	YP_009332155.1
atpB	Parahyparrhenia siamensis	YP_009385982.1
atpB	Paraneurachne muelleri	YP_009517543.1
atpB	Paris rugosa	YP_009502998.1
atpB	Paris thibetica	YP_009502732.1
atpB	Parnassia trinervis	YP_009678637.1
atpB	Parrotia subaequalis	YP_009471635.1
atpB	Setaria geminata	YP_009260657.1
atpB	Paspalum dilatatum	YP_009267236.1
atpB	Paspalum fimbriatum	YP_009260740.1
atpB	Paspalum glaziovii	YP_009260823.1
atpB	Paspalum inaequivalve	YP_009518505.1
atpB	Paspalum ionanthum	YP_009518588.1
atpB	Paspalum juergensii	YP_009518173.1
atpB	Paspalum minus	YP_009518256.1
atpB	Paspalum paniculatum	YP_009438310.1
atpB	Paspalum pubiflorum	YP_009517377.1
atpB	Paspalum simplex	YP_009518339.1
atpB	Paspalum vaginatum	YP_009518422.1
atpB	Paspalum virgatum	YP_009517460.1
atpB	Patrinia saniculifolia	YP_009458390.1
atpB	Patrinia scabiosifolia	YP_009629342.1
atpB	Patrinia villosa	YP_009629921.1
atpB	Pelargonium alternans	YP_008994575.1
atpB	Pelargonium australe	YP_009171354.1
atpB	Pelargonium citronellum	YP_009298902.1
atpB	Pelargonium cotyledonis	YP_009171257.1
atpB	Pelargonium cucullatum	YP_009298805.1
atpB	Pelargonium dichondrifolium	YP_009171160.1
atpB	Pelargonium dolomiticum	YP_009298980.1
atpB	Pelargonium echinatum	YP_009299214.1
atpB	Pelargonium exhibens	YP_009299115.1
atpB	Pelargonium exstipulatum	YP_009299311.1
atpB	Pelargonium fulgidum	YP_009299408.1
atpB	Pelargonium incrassatum	YP_009299505.1
atpB	Pelargonium myrrhifolium	YP_009299601.1
atpB	Pelargonium nanum	YP_009299701.1
atpB	Pelargonium quercifolium	YP_009299798.1
atpB	Pelargonium tetragonum	YP_009300010.1
atpB	Pelargonium transvaalense	YP_009300087.1
atpB	Pemphis acidula	YP_009573998.1
atpB	Perilla frutescens	YP_009270831.1
atpB	Petalonyx linearis	YP_009698542.1
atpB	Petiveria alliacea	YP_009572618.1
atpB	Petroselinum crispum	YP_004733850.1
atpB	Peucedanum japonicum	YP_009363585.1
atpB	Phaenanthoecium koestlinii	YP_009411309.1
atpB	Pheidochloa gracilis	YP_009411392.1
atpB	Phellodendron amurense	YP_009412665.1
atpB	Philadelphus calvescens	YP_009695081.1
atpB	Photinia beckii	YP_009720172.1
atpB	Photinia integrifolia	YP_009719402.1
atpB	Photinia lanuginosa	YP_009720258.1
atpB	Photinia lochengensis	YP_009720086.1
atpB	Photinia prionophylla	YP_009720344.1
atpB	Photinia serratifolia	YP_009718289.1
atpB	Phragmites australis	YP_008855098.1
atpB	Phyllostachys edulis	YP_004733586.1
atpB	Phyllostachys sulphurea	YP_009051343.1
atpB	Piper cenocladum	YP_784480.1
atpB	Plagiantha tenella	YP_009260906.1
atpB	Pleioblastus amarus	YP_009675174.1
atpB	Pleioblastus maculatus	YP_009053503.1
atpB	Pleonotoma albiflora	YP_009477306.1
atpB	Plinia aureana	YP_009520415.1
atpB	Plinia cauliflora	YP_009515356.1
atpB	Polygonatum stenophyllum	YP_009432310.1
atpB	Potentilla hebiichigo	YP_009566746.1
atpB	Potentilla indica	YP_009565445.1
atpB	Premna microphylla	YP_009117228.1
atpB	Prosphytochloa prehensilis	YP_009467607.1
atpB	Prunus armeniaca	YP_009675615.1
atpB	Prunus davidiana	YP_009530210.1
atpB	Prunus kansuensis	YP_009024688.1
atpB	Prunus mira	YP_009544489.1
atpB	Prunus mongolica	YP_009489151.1
atpB	Prunus pedunculata	YP_009489235.1
atpB	Prunus persica	YP_004021672.1
atpB	Prunus pseudocerasus	YP_009266611.1
atpB	Psathyrostachys juncea	YP_009672146.1
atpB	Pseudolasiacis leptolomoides	YP_009438720.1
atpB	Pseudopogonatherum contortum	YP_009385401.1
atpB	Pseudosorghum fasciculare	YP_009385235.1
atpB	Puelia olyriformis	YP_009002000.1
atpB	Pugionium cornutum	YP_009261788.1
atpB	Pugionium dolabratum	YP_009261703.1
atpB	Punica granatum	YP_009390816.1
atpB	Pyrus ussuriensis	YP_009575605.1
atpB	Quercus acutissima	YP_009516674.1
atpB	Quercus baronii	YP_009236503.1
atpB	Quercus chenii	YP_009516588.1
atpB	Quercus dolicholepis	YP_009306008.1
atpB	Quercus glauca	YP_009458780.1
atpB	Quercus tarokoensis	YP_009444137.1
atpB	Quercus tungmaiensis	YP_009459146.1
atpB	Ranunculus macranthus	YP_001004193.1
atpB	Rehia nervata	YP_009542137.1
atpB	Rhamnus taquetii	YP_009726262.1
atpB	Rhaphiolepis ferruginea	YP_009718375.1
atpB	Rhaphiolepis impressivena	YP_009719914.1
atpB	Rhaphiolepis indica	YP_009718203.1
atpB	Rhaphiolepis lanceolata	YP_009718461.1
atpB	Rhaphiolepis major	YP_009720000.1
atpB	Rhaphiolepis salicifolia	YP_009719232.1
atpB	Rhaphiolepis umbellata	YP_009718547.1
atpB	Rhexia virginica	YP_009319567.1
atpB	Rhipidocladum pittieri	YP_009452116.1
atpB	Rhodoleia championii	YP_009714089.1
atpB	Rhynchanthera bracteata	YP_009319652.1
atpB	Rottboellia cochinchinensis	YP_009267319.1
atpB	Rubus crataegifolius	YP_009528614.1
atpB	Rubus takesimensis	YP_009495617.1
atpB	Ruta graveolens	YP_009730503.1
atpB	Rytidosperma pallidum	YP_009468193.1
atpB	Rytidosperma semiannulare	YP_009452202.1
atpB	Tripidium arundinaceum	YP_009271674.1
atpB	Saccharum hildebrandtii	YP_009438638.1
atpB	Saccharum hybrid cultivar	YP_009228932.1
atpB	Sacciolepis indica	YP_009452284.1
atpB	Sagittaria trifolia	YP_009681142.1
atpB	Salvia bulleyana	YP_009561040.1
atpB	Salvia przewalskii	YP_009560953.1
atpB	Sanguisorba filiformis	YP_009691695.1
atpB	Sanguisorba officinalis	YP_009691779.1
atpB	Sanguisorba sitchensis	YP_009691527.1
atpB	Sanguisorba tenuifolia var. alba	YP_009691611.1
atpB	Sarocalamus faberi	YP_009052675.1
atpB	Sartidia isaloensis	YP_009438556.1
atpB	Schismus arabicus	YP_009452369.1
atpB	Schizachyrium brevifolium	YP_009384324.1
atpB	Schizachyrium cirratum	YP_009544908.1
atpB	Schizachyrium exile	YP_009385650.1
atpB	Schizachyrium imberbe	YP_009386976.1
atpB	Schizachyrium sanguineum	YP_009384490.1
atpB	Schizachyrium scoparium	YP_009385899.1
atpB	Schizachyrium spicatum	YP_009386480.1
atpB	Schizachyrium tenerum	YP_009386811.1
atpB	Seguieria aculeata	YP_009572704.1
atpB	Silybum marianum	YP_009170270.1
atpB	Siraitia grosvenorii	YP_009674398.1
atpB	Sobralia aff. bouchei HTK-2015	YP_009176515.1
atpB	Solanum acaule	YP_009582263.1
atpB	Solanum bulbocastanum	YP_538855.1
atpB	Solanum commersonii	YP_009171789.1
atpB	Solanum demissum	YP_009582350.1
atpB	Solanum lycopersicum	YP_008563095.1
atpB	Solanum nigrum	YP_009171875.1
atpB	Solanum pennellii	YP_009421364.1
atpB	Solanum tuberosum	YP_635646.1
atpB	Sorghastrum nutans	YP_009260989.1
atpB	Sorghum bicolor	YP_899414.1
atpB	Sorghum propinquum	YP_009654019.1
atpB	Sorghum sudanense	YP_009654103.1
atpB	Sparganium stoloniferum	YP_009688758.1
atpB	Sporobolus maritimus	YP_009160458.1
atpB	Stachys byzantina	YP_009242774.1
atpB	Stachys chamissonis	YP_009242510.1
atpB	Stachys coccinea	YP_009242598.1
atpB	Stachys sylvatica	YP_009242686.1
atpB	Steinchisma laxum	YP_009261072.1
atpB	Stenogyne bifida	YP_009242158.1
atpB	Stenogyne haliakalae	YP_009242070.1
atpB	Stenogyne kanehoana	YP_009242422.1
atpB	Stenotaphrum secundatum	YP_009452454.1
atpB	Stewartia micrantha	YP_009576433.1
atpB	Stewartia monadelpha	YP_009576175.1
atpB	Stewartia obovata	YP_009576519.1
atpB	Stewartia serrata	YP_009576089.1
atpB	Stewartia sinii	YP_009576347.1
atpB	Stewartia villosa	YP_009576261.1
atpB	Stipagrostis hirtigluma	YP_009438146.1
atpB	Streptostachys asperifolia	YP_009438474.1
atpB	Styppeiochloa gynoglossa	YP_009411475.1
atpB	Swietenia mahagoni	YP_009543551.1
atpB	Symplocos ovatilobata	YP_009446270.1
atpB	Tagetes erecta	YP_009710955.1
atpB	Talipariti hamabo	YP_009253742.1
atpB	Tapiscia sinensis	YP_009460090.1
atpB	Taraxacum amplum	YP_009316637.1
atpB	Taraxacum mongolicum	YP_009307573.1
atpB	Taraxacum obtusifrons	YP_009316552.1
atpB	Taraxacum officinale	YP_009271389.1
atpB	Taraxacum platycarpum	YP_009307486.1
atpB	Tecomaria capensis	YP_009477392.1
atpB	Tetracentron sinense	YP_008081372.1
atpB	Themeda arguens	YP_009384820.1
atpB	Themeda arundinacea	YP_009384407.1
atpB	Themeda triandra	YP_009384573.1
atpB	Themeda villosa	YP_009384986.1
atpB	Thinopyrum bessarabicum	YP_009672062.1
atpB	Thinopyrum elongatum	YP_009672395.1
atpB	Thyridolepis xerophila	YP_009267402.1
atpB	Chaetogastra longifolia	YP_009319820.1
atpB	Torenia benthamiana	YP_009713821.1
atpB	Tribolium hispidum	YP_009452539.1
atpB	Tricholaena monachne	YP_009452624.1
atpB	Trichoneura grandiglumis	YP_009452707.1
atpB	Trichosanthes kirilowii	YP_009560842.1
atpB	Triodia basedowii	YP_009657758.1
atpB	Triodia chichesterensis	YP_009657843.1
atpB	Triodia concinna	YP_009657928.1
atpB	Triodia glabra	YP_009658013.1
atpB	Triodia lanigera	YP_009658778.1
atpB	Triodia longiceps	YP_009658098.1
atpB	Triodia mallota	YP_009658183.1
atpB	Triodia plurinervata	YP_009658268.1
atpB	Triodia rigidissima	YP_009658353.1
atpB	Triodia schinzii	YP_009658608.1
atpB	Triodia scintillans	YP_009658693.1
atpB	Triodia stipoides	YP_009467437.1
atpB	Triodia tomentosa	YP_009658438.1
atpB	Triodia vanleeuwenii	YP_009658523.1
atpB	Triodia wiseana	YP_009467774.1
atpB	Triolena amazonica	YP_009319905.1
atpB	Tripidium ravennae	YP_009651471.1
atpB	Tristachya humbertii	YP_009438392.1
atpB	Tristachya leucothrix	YP_009452792.1
atpB	Triticum monococcum	YP_008239100.1
atpB	Trochodendron aralioides	YP_008081464.1
atpB	Trollius chinensis	YP_009317806.1
atpB	Typha latifolia	YP_003433982.1
atpB	Uniola paniculata	YP_009452875.1
atpB	Urochloa brizantha	YP_009251904.1
atpB	Urochloa decumbens	YP_009251821.1
atpB	Urochloa reptans	YP_009267485.1
atpB	Urophysa henryi	YP_009531433.1
atpB	Urophysa rockii	YP_009531319.1
atpB	Vaseyochloa multinervosa	YP_009452958.1
atpB	Victoria cruziana	YP_009414994.1
atpB	Vitis amurensis	YP_009306945.1
atpB	Vitis cinerea	YP_009442912.1
atpB	Vitis coignetiae	YP_009444222.1
atpB	Vitis cordifolia	YP_009447653.1
atpB	Vitis ficifolia	YP_009447739.1
atpB	Vitis mustangensis	YP_009433111.1
atpB	Vitis rupestris	YP_009455596.1
atpB	Vitis x champinii	YP_009437769.1
atpB	Vitis x labruscana	YP_009716249.1
atpB	Whipplea modesta	YP_009698797.1
atpB	Whiteochloa capillipes	YP_009267568.1
atpB	Wurfbainia longiligularis	YP_009694869.1
atpB	Wurfbainia villosa	YP_009693877.1
atpB	Wurfbainia villosa var. xanthioides	YP_009693964.1
atpB	Xerophyta viscosa	YP_009674313.1
atpB	Xylocarpus moluccensis	YP_009503945.1
atpB	Xylocarpus rumphii	YP_009503859.1
atpB	Yushania brevipaniculata	YP_009675342.1
atpB	Yushania confusa	YP_009675258.1
atpB	Yushania glandulosa	YP_009678514.1
atpB	Yushania levigata	YP_009053668.1
atpB	Yushania violascens	YP_009678430.1
atpB	Zeugites pittieri	YP_009261155.1
atpB	Zingiber officinale	YP_009694956.1
atpB	Ziziphus jujuba	YP_009256334.1
atpE	Abelmoschus esculentus	YP_009390311.1
atpE	Acleisanthes obtusa	YP_009572531.1
atpE	Acorus americanus	YP_001586188.1
atpE	Acorus tatarinowii	YP_009715321.1
atpE	Adenocalymma acutissimum	YP_009476794.1
atpE	Adenocalymma aurantiacum	YP_009446611.1
atpE	Adenocalymma bracteatum	YP_009446780.1
atpE	Adenocalymma cristicalyx	YP_009446865.1
atpE	Adenocalymma divaricatum	YP_009476880.1
atpE	Adenocalymma hatschbachii	YP_009446950.1
atpE	Adenocalymma marginatum	YP_009476944.1
atpE	Adenocalymma pedunculatum	YP_009447035.1
atpE	Adenocalymma trifoliatum	YP_009477135.1
atpE	Adenophora triphylla	YP_009554149.1
atpE	Aegilops geniculata	YP_008963910.1
atpE	Aeluropus lagopoides	YP_009657587.1
atpE	Ageratina adenophora	YP_004564378.1
atpE	Agrostis stolonifera	YP_874742.1
atpE	Ailanthus altissimus	YP_009484213.1
atpE	Akebia trifoliata	YP_009234392.1
atpE	Alangium chinense	YP_009699306.1
atpE	Alangium kurzii	YP_009698116.1
atpE	Alangium platanifolium	YP_009698201.1
atpE	Alloeochaete namuliensis	YP_009409980.1
atpE	Alloeochaete oreogena	YP_009410063.1
atpE	Alloeochaete uluguruensis	YP_009410146.1
atpE	Allomaieta villosa	YP_009318633.1
atpE	Alpinia oxyphylla	YP_009428984.1
atpE	Alstroemeria hybrid cultivar	YP_009582524.1
atpE	Ambrosia artemisiifolia	YP_009427997.1
atpE	Amelanchier alnifolia	YP_009716843.1
atpE	Amelanchier arborea	YP_009716758.1
atpE	Amelanchier asiatica	YP_009716673.1
atpE	Amelanchier bartramiana	YP_009716928.1
atpE	Amelanchier cusickii	YP_009717013.1
atpE	Amelanchier humilis	YP_009717098.1
atpE	Amelanchier interior	YP_009717183.1
atpE	Amelanchier pallida	YP_009717268.1
atpE	Amelanchier sanguinea	YP_009717353.1
atpE	Ampelocalamus melicoideus	YP_009677253.1
atpE	Ampelocalamus naibunensis	YP_009271194.1
atpE	Amphicarpum muhlenbergianum	YP_009267650.1
atpE	Amphilophium carolinae	YP_009662721.1
atpE	Amphilophium chocoense	YP_009661186.1
atpE	Amphilophium cuneifolium	YP_009661273.1
atpE	Amphilophium dusenianum	YP_009661360.1
atpE	Amphilophium ecuadorense	YP_009661457.1
atpE	Amphilophium gnaphalanthum	YP_009660755.1
atpE	Amphilophium lactiflorum	YP_009662537.1
atpE	Amphilophium paniculatum	YP_009661554.1
atpE	Amphilophium pilosum	YP_009661651.1
atpE	Amphilophium steyermarkii	YP_009662818.1
atpE	Amphipogon caricinus	YP_009410229.1
atpE	Amphipogon turbinatus	YP_009410312.1
atpE	Andropogon abyssinicus	YP_009385732.1
atpE	Andropogon ascinodis	YP_009544824.1
atpE	Andropogon burmanicus	YP_009386396.1
atpE	Andropogon chinensis	YP_009384240.1
atpE	Andropogon distachyos	YP_009386645.1
atpE	Andropogon fastigiatus	YP_009384074.1
atpE	Andropogon gayanus	YP_009544658.1
atpE	Andropogon gerardi	YP_009543885.1
atpE	Andropogon greenwayi	YP_009544741.1
atpE	Anethum graveolens	YP_009235970.1
atpE	Angelica dahurica	YP_009232835.1
atpE	Angelica gigas	YP_009232920.1
atpE	Angelica laxifoliata	YP_009544377.1
atpE	Angelica polymorpha	YP_009584387.1
atpE	Angelica sinensis	YP_009655215.1
atpE	Anthriscus cerefolium	YP_004222652.1
atpE	Aquilaria sinensis	YP_009229484.1
atpE	Arabidopsis thaliana	NP_051065.1
atpE	Aralia continentalis	YP_009589897.1
atpE	Aristida rufescens	YP_009439621.1
atpE	Aristolochia contorta	YP_009440679.1
atpE	Aristolochia debilis	YP_009440764.1
atpE	Artemisia capillaris	YP_009307846.1
atpE	Artemisia fukudo	YP_009682276.1
atpE	Artemisia gmelinii	YP_009307758.1
atpE	Artemisia selengensis	YP_009526013.1
atpE	Arthraxon prionodes	YP_009267152.1
atpE	Arundinaria appalachiana	YP_009024261.1
atpE	Arundinaria fargesii	YP_009052591.1
atpE	Arundinaria gigantea	YP_007475146.1
atpE	Arundinaria humbertii	YP_009687772.1
atpE	Arundinella deppeana	YP_009267733.1
atpE	Aster indicus	YP_009544573.1
atpE	Astrocaryum aculeatum	YP_009687480.1
atpE	Astrocaryum murumuru	YP_009687393.1
atpE	Atractylodes macrocephala	YP_009690045.1
atpE	Atropa belladonna	NP_783238.1
atpE	Atropanthe sinensis	YP_009686757.1
atpE	Australopyrum retrofractum	YP_009672311.1
atpE	Avena sterilis	YP_009312627.1
atpE	Axonopus fissifolius	YP_009261237.1
atpE	Axonopus ramosus	YP_009439539.1
atpE	Azadirachta indica	YP_009019894.1
atpE	Bambusa emeiensis	YP_004734108.1
atpE	Bambusa multiplex	YP_009051257.1
atpE	Bambusa ventricosa	YP_009648119.1
atpE	Barnardia japonica	YP_009432480.1
atpE	Bencomia exstipulata	YP_009538482.1
atpE	Bertolonia acuminata	YP_009318718.1
atpE	Betula cordifolia	YP_009477875.1
atpE	Betula nana	YP_009349528.1
atpE	Blakea schlimii	YP_009318803.1
atpE	Boehmeria spicata	YP_009462535.1
atpE	Boehmeria umbrosa	YP_009462634.1
atpE	Bongardia chrysogonum	YP_009630898.1
atpE	Boswellia sacra	YP_009234221.1
atpE	Bothriochloa alta	YP_009267816.1
atpE	Bothriochloa decipiens	YP_009544990.1
atpE	Brachiaria humidicola	YP_009252069.1
atpE	Brassica juncea	YP_009177871.1
atpE	Brassica nigra	YP_009259585.1
atpE	Brassica oleracea	YP_009564581.1
atpE	Brassica rapa	YP_009553773.1
atpE	Bretschneidera sinensis	YP_009485935.1
atpE	Bupleurum boissieuanum	YP_009433427.1
atpE	Bupleurum falcatum	YP_009164324.1
atpE	Cabomba aquatica	YP_009516882.1
atpE	Cabomba caroliniana	YP_009310524.1
atpE	Cabomba furcata	YP_009516971.1
atpE	Caiophora cirsiifolia	YP_009695655.1
atpE	Caiophora lateritia	YP_009695740.1
atpE	Calathodes oxycarpa	YP_009576773.1
atpE	Caldesia grandis	YP_009729824.1
atpE	Calotropis gigantea	YP_009573311.1
atpE	Calotropis procera	YP_009574084.1
atpE	Caltha palustris	YP_009581037.1
atpE	Calycanthus chinensis	YP_009479434.1
atpE	Calycanthus floridus var. glaucus	NP_862760.1
atpE	Camellia azalea	YP_009413434.1
atpE	Camellia grandibracteata	YP_009050594.1
atpE	Camellia leptophylla	YP_009050681.1
atpE	Camellia petelotii	YP_009050768.1
atpE	Camellia pubicosta	YP_009050855.1
atpE	Camellia reticulata	YP_009050942.1
atpE	Cannabis sativa	YP_009123079.1
atpE	Capillipedium venustum	YP_009267899.1
atpE	Capsicum annuum	YP_006666036.1
atpE	Capsicum chacoense	YP_009344082.1
atpE	Capsicum chinense	YP_009262869.1
atpE	Capsicum eximium	YP_009344256.1
atpE	Capsicum frutescens	YP_009169674.1
atpE	Capsicum galapagoense	YP_009343995.1
atpE	Capsicum tovarii	YP_009344169.1
atpE	Carapa guianensis	YP_009476104.1
atpE	Carica papaya	YP_001671689.1
atpE	Carpenteria californica	YP_009698881.1
atpE	Carthamus tinctorius	YP_009271912.1
atpE	Caulophyllum robustum	YP_009630982.1
atpE	Cecropia pachystachya	YP_009532622.1
atpE	Cedrela odorata	YP_009472027.1
atpE	Centaurea diffusa	YP_009040806.1
atpE	Ceratophyllum demersum	YP_001542453.1
atpE	Chaetium bromoides	YP_009453125.1
atpE	Changiostyrax dolichocarpus	YP_009564707.1
atpE	Chasmanthium laxum	YP_009410395.1
atpE	Chimonocalamus longiusculus	YP_009052758.1
atpE	Chionanthus retusus	YP_009383734.1
atpE	Chloranthus japonicus	YP_009123258.1
atpE	Chloranthus spicatus	YP_001294104.1
atpE	Chloris truncata	YP_009326214.1
atpE	Chloris virgata	YP_009326299.1
atpE	Chrysopogon gryllus	YP_009386147.1
atpE	Chrysopogon zizanioides	YP_009386064.1
atpE	Chrysosplenium aureobracteatum	YP_009531220.1
atpE	Chusquea culeou	YP_009648203.1
atpE	Cicuta virosa	YP_009484758.1
atpE	Circaeaster agrestis	YP_009427799.1
atpE	Coffea arabica	YP_817488.1
atpE	Coffea canephora	YP_009251131.1
atpE	Convallaria keiskei	YP_009631499.1
atpE	Corchorus capsularis	YP_009686491.1
atpE	Corchorus olitorius	YP_009686574.1
atpE	Cornus alternifolia	YP_009696930.1
atpE	Cornus canadensis	YP_009697779.1
atpE	Cornus chinensis	YP_009697185.1
atpE	Cornus disciflora	YP_009697525.1
atpE	Cornus eydeana	YP_009697270.1
atpE	Cornus florida	YP_009697609.1
atpE	Cornus kousa	YP_009697440.1
atpE	Cornus macrophylla	YP_009696760.1
atpE	Cornus nuttallii	YP_009697694.1
atpE	Cornus oblonga	YP_009696845.1
atpE	Cornus peruviana	YP_009698031.1
atpE	Cornus sanguinea	YP_009697355.1
atpE	Cornus sessilis	YP_009697100.1
atpE	Cornus suecica	YP_009697863.1
atpE	Cornus unalaschkensis	YP_009697947.1
atpE	Cornus volkensii	YP_009697015.1
atpE	Cotoneaster buxifolius	YP_009720429.1
atpE	Cotoneaster frigidus	YP_009719145.1
atpE	Cotoneaster horizontalis	YP_009720515.1
atpE	Cotoneaster microphyllus	YP_009718973.1
atpE	Cotoneaster rubens	YP_009720687.1
atpE	Cotoneaster schantungensis	YP_009725472.1
atpE	Cotoneaster silvestrii	YP_009720601.1
atpE	Cotoneaster taylorii	YP_009718887.1
atpE	Craigia yunnanensis	YP_009714599.1
atpE	Crataegus kansuensis	YP_009514173.1
atpE	Crinipes abyssinicus	YP_009410478.1
atpE	Crinipes longifolius	YP_009410561.1
atpE	Crithmum maritimum	YP_004733333.1
atpE	Curcuma flaviflora	YP_009192968.1
atpE	Curcuma phaeocaulis	YP_009711802.1
atpE	Curcuma wenyujin	YP_009711715.1
atpE	Curtisia dentata	YP_009699816.1
atpE	Cymbopogon flexuosus	YP_009386562.1
atpE	Cynanchum auriculatum	YP_009235633.1
atpE	Cynanchum wilfordii	YP_009235546.1
atpE	Cynara baetica	YP_009169500.1
atpE	Cynara cornigera	YP_009169587.1
atpE	Cynara humilis	YP_009139794.1
atpE	Dactyloctenium aegyptium	YP_009453293.1
atpE	Danthoniopsis dinteri	YP_009261320.1
atpE	Daphniphyllum oldhamii	YP_009490090.1
atpE	Daucus carota	YP_740123.1
atpE	Dendrobium wattii	YP_009726345.1
atpE	Dendropanax morbifer	YP_009159544.1
atpE	Dendrosenecio brassiciformis	YP_009494562.1
atpE	Dendrosenecio cheranganiensis	YP_009494206.1
atpE	Dendrosenecio johnstonii	YP_009494473.1
atpE	Dendrosenecio kilimanjari	YP_009494295.1
atpE	Dendrosenecio meruensis	YP_009494384.1
atpE	Deutzia compacta	YP_009699561.1
atpE	Dichaetaria wightii	YP_009410644.1
atpE	Dichanthelium acuminatum	YP_009267982.1
atpE	Dichanthium sericeum	YP_009384736.1
atpE	Dimeria ornithopoda	YP_009384902.1
atpE	Dimocarpus longan	YP_009476390.1
atpE	Disporum sessile	YP_009724705.1
atpE	Dolichandra cynanchoides	YP_009477220.1
atpE	Dracaena cochinchinensis	YP_009539676.1
atpE	Dregeochloa pumilla	YP_009410727.1
atpE	Drimys granadensis	YP_784392.1
atpE	Echinochloa crus-galli	YP_009192291.1
atpE	Echinochloa esculenta	YP_009332239.1
atpE	Echinochloa stagnina	YP_009439457.1
atpE	Echinochloa ugandensis	YP_009439375.1
atpE	Eclipta alba	YP_009532976.1
atpE	Eclipta prostrata	YP_009271475.1
atpE	Ehrharta bulbosa	YP_009453378.1
atpE	Elodea canadensis	YP_006665786.1
atpE	Elytrophorus globularis	YP_009410810.1
atpE	Emmenopterys henryi	YP_009442112.1
atpE	Entandrophragma caudatum	YP_009673300.1
atpE	Entandrophragma cylindricum	YP_009471942.1
atpE	Entolasia imbricata	YP_009439293.1
atpE	Eragrostis walteri	YP_009410893.1
atpE	Eremochloa ciliaris	YP_009385566.1
atpE	Eremochloa eriopoda	YP_009385151.1
atpE	Eriachne agrostidea	YP_009582688.1
atpE	Eriachne aristidea	YP_009582771.1
atpE	Eriachne armittii	YP_009370505.1
atpE	Eriachne avenacea	YP_009582854.1
atpE	Eriachne axillaris	YP_009582937.1
atpE	Eriachne basedowii	YP_009583020.1
atpE	Eriachne burkittii	YP_009583103.1
atpE	Eriachne ciliata	YP_009583186.1
atpE	Eriachne compacta	YP_009583269.1
atpE	Eriachne glauca	YP_009583352.1
atpE	Eriachne major	YP_009583435.1
atpE	Eriachne melicacea	YP_009583518.1
atpE	Eriachne mucronata	YP_009410976.1
atpE	Eriachne obtusa	YP_009583601.1
atpE	Eriachne pallescens	YP_009583684.1
atpE	Eriachne pauciflora	YP_009583767.1
atpE	Eriachne schultziana	YP_009583850.1
atpE	Eriachne semiciliata	YP_009583933.1
atpE	Eriachne sulcata	YP_009584016.1
atpE	Eriachne triodioides	YP_009584099.1
atpE	Eriachne triseta	YP_009568522.1
atpE	Erigeron breviscapus	YP_009674482.1
atpE	Rhaphiolepis henryi	YP_009719487.1
atpE	Rhaphiolepis bibas	YP_009363229.1
atpE	Rhaphiolepis malipoensis	YP_009719573.1
atpE	Rhaphiolepis obovata	YP_009719657.1
atpE	Rhaphiolepis salwinensis	YP_009719741.1
atpE	Rhaphiolepis seguinii	YP_009719827.1
atpE	Eriochloa meyeriana	YP_009268065.1
atpE	Eriochrysis pallida	YP_009652300.1
atpE	Eriocnema fulva	YP_009318888.1
atpE	Eriolarynx fasciculata	YP_009252854.1
atpE	Erodium carvifolium	YP_004221929.1
atpE	Eschenbachia blinii	YP_009480423.1
atpE	Eucalyptus pauciflora	YP_009522857.1
atpE	Eucnide grandiflora	YP_009694573.1
atpE	Eulalia aurea (Bory) Kunth, 1830	YP_009261403.1
atpE	Eulaliopsis binata	YP_009387306.1
atpE	Euonymus hamiltonianus	YP_009480101.1
atpE	Eurya alata	YP_009579372.1
atpE	Euryale ferox	YP_009485227.1
atpE	Eustachys glauca	YP_009450850.1
atpE	Eutrema botschantzevii	YP_009232449.1
atpE	Eutrema halophilum	YP_009232362.1
atpE	Eutrema salsugineum	YP_009175681.1
atpE	Fagopyrum luojishanense	YP_009484620.1
atpE	Fargesia albocerea	YP_009675089.1
atpE	Fargesia canaliculata	YP_009677589.1
atpE	Fargesia communis	YP_009677421.1
atpE	Fargesia daminiu	YP_009678093.1
atpE	Fargesia decurvata	YP_009677337.1
atpE	Fargesia edulis	YP_009678345.1
atpE	Fargesia fungosa	YP_009677673.1
atpE	Fargesia funiushanensis	YP_009677925.1
atpE	Fargesia grossa	YP_009678261.1
atpE	Fargesia nitida	YP_009052840.1
atpE	Fargesia qinlingensis	YP_009543366.1
atpE	Fargesia setosa	YP_009677841.1
atpE	Fargesia spathacea	YP_009052923.1
atpE	Fargesia stenoclada	YP_009677505.1
atpE	Fargesia yunnanensis	YP_009053006.1
atpE	Ficus carica	YP_009390563.1
atpE	Fragaria pentaphylla	YP_009355698.1
atpE	Fritillaria eduardii	YP_009465321.1
atpE	Fritillaria meleagroides	YP_009465491.1
atpE	Fritillaria persica	YP_009465406.1
atpE	Fritillaria thunbergii	YP_009356871.1
atpE	Gaoligongshania megalothyrsa	YP_009053089.1
atpE	Gelidocalamus tessellatus	YP_009053172.1
atpE	Germainia capitata	YP_009387058.1
atpE	Glaucidium palmatum	YP_009581617.1
atpE	Glehnia littoralis	YP_009363683.1
atpE	Glochidion chodoense	YP_009660868.1
atpE	Grubbia rosmarinifolia	YP_009699731.1
atpE	Grubbia tomentosa	YP_009699646.1
atpE	Guadua chacoensis	YP_009229219.1
atpE	Guizotia abyssinica	YP_001837366.1
atpE	Gynerium sagittatum	YP_009451019.1
atpE	Halopyrum mucronatum	YP_009451104.1
atpE	Hansenia weberbaueriana	YP_009387565.1
atpE	Haplostachys haplostachya	YP_009242245.1
atpE	Helianthus annuus	YP_588123.1
atpE	Helleborus thibetanus	YP_009581702.1
atpE	Sorghum mekongense	YP_009385068.1
atpE	Henriettea barkeri	YP_009319057.1
atpE	Heracleum moellendorffii	YP_009632356.1
atpE	Heritiera elata	YP_009676777.1
atpE	Heritiera parvifolia	YP_009498274.1
atpE	Hesperomeles cuneata	YP_009717862.1
atpE	Hesperomeles ferruginea	YP_009718032.1
atpE	Hesperomeles goudotiana	YP_009717947.1
atpE	Hesperomeles pernettyoides	YP_009718117.1
atpE	Heteropogon contortus	YP_009385483.1
atpE	Heteropogon triticeus	YP_009385317.1
atpE	Hevea brasiliensis	YP_004327668.1
atpE	Hildaea pallens	YP_009439129.1
atpE	Himalayacalamus collaris	YP_009678009.1
atpE	Himalayacalamus gyirongensis	YP_009678177.1
atpE	Hitchcockella baronii	YP_009687690.1
atpE	Homolepis aturensis	YP_009439211.1
atpE	Homolepis isocalycia	YP_009451273.1
atpE	Hordeum bogdanii	YP_009672228.1
atpE	Hordeum vulgare subsp. vulgare	YP_874659.1
atpE	Humbertochloa bambusiuscula	YP_009451358.1
atpE	Hydrangea ampla	YP_009696505.1
atpE	Hydrangea barbara	YP_009698626.1
atpE	Hydrangea caerulea	YP_009696675.1
atpE	Hydrangea densifolia	YP_009696250.1
atpE	Hydrangea febrifuga	YP_009699391.1
atpE	Hydrangea heteromalla	YP_009699476.1
atpE	Hydrangea moellendorffii	YP_009696335.1
atpE	Hydrangea obtusifolia	YP_009698711.1
atpE	Hydrangea paniculata	YP_009698371.1
atpE	Hydrangea petiolaris	YP_009379531.1
atpE	Hydrangea platyarguta	YP_009696420.1
atpE	Hydrangea serrata	YP_009379445.1
atpE	Hydrocera triflora	YP_009473532.1
atpE	Hydrocotyle verticillata	YP_004733669.1
atpE	Hyparrhenia diplandra	YP_009386313.1
atpE	Hyparrhenia rufa	YP_009384157.1
atpE	Hyparrhenia subplumosa	YP_009268148.1
atpE	Hyparrhenia variabilis	YP_009543968.1
atpE	Hypochaeris radicata	YP_009695554.1
atpE	Hypseocharis bilobata	YP_008994475.1
atpE	Imperata cylindrica	YP_009260075.1
atpE	Indocalamus wilsonii	YP_009053255.1
atpE	Indosasa sinica	YP_009053338.1
atpE	Ipomoea hederacea	YP_009491561.1
atpE	Ipomoea lacunosa	YP_009491646.1
atpE	Ipomoea nil	YP_009295110.1
atpE	Ipomoea purpurea	YP_001468314.1
atpE	Ipomoea triloba	YP_009491731.1
atpE	Iris sanguinea	YP_009229079.1
atpE	Isachne albens	YP_009411059.1
atpE	Ischaemum afrum	YP_009260158.1
atpE	Iseilema macratherum	YP_009266986.1
atpE	Ismelia carinata	YP_009543800.1
atpE	Itea chinensis	YP_009490178.1
atpE	Jamesia americana	YP_009698966.1
atpE	Juglans cinerea	YP_009430720.1
atpE	Juglans hindsii	YP_009430804.1
atpE	Juglans major	YP_009430887.1
atpE	Juglans nigra	YP_009430970.1
atpE	Justicia flava	YP_009700186.1
atpE	Kirengeshoma palmata	YP_009696590.1
atpE	Kissenia capensis	YP_009696165.1
atpE	Lagerstroemia indica	YP_009259893.1
atpE	Lasiacis nigra	YP_009439047.1
atpE	Ledebouriella seseloides	YP_009363499.1
atpE	Leersia japonica	YP_009369567.1
atpE	Leersia perrieri	YP_009687608.1
atpE	Leitneria floridana	YP_009259793.1
atpE	Leontice armeniaca	YP_009642062.1
atpE	Leptochloa pluriflora	YP_009468444.1
atpE	Leptochloa virgata	YP_009451441.1
atpE	Leymus chinensis	YP_009701343.1
atpE	Ligularia hodgsonii	YP_009514669.1
atpE	Ligularia intermedia	YP_009514756.1
atpE	Ligularia jaluensis	YP_009514843.1
atpE	Ligularia mongolica	YP_009514930.1
atpE	Ligularia veitchiana	YP_009515017.1
atpE	Ligusticum tenuissimum	YP_009233005.1
atpE	Lilium brownii	YP_009413736.1
atpE	Lilium cernuum	YP_009373333.1
atpE	Lilium distichum	YP_009246519.1
atpE	Lilium fargesii	YP_009348261.1
atpE	Lilium lancifolium	YP_009413820.1
atpE	Lilium leucanthum	YP_009413905.1
atpE	Lilium martagon var. pilosiusculum	YP_009512433.1
atpE	Lilium tsingtauense	YP_009161112.1
atpE	Liquidambar formosana	YP_008963697.1
atpE	Liriope spicata	YP_009631414.1
atpE	Litchi chinensis	YP_009390645.1
atpE	Loasa nana	YP_009695995.1
atpE	Loasa nitida	YP_009699051.1
atpE	Lonicera insularis	YP_009525344.1
atpE	Lonicera maackii	YP_009525514.1
atpE	Lonicera praeflorens	YP_009525429.1
atpE	Lonicera sachalinensis	YP_009525599.1
atpE	Lonicera vesicaria	YP_009525683.1
atpE	Loudetia simplex	YP_009438238.1
atpE	Loudetiopsis kerstingii	YP_009267069.1
atpE	Lycium barbarum	YP_009561833.1
atpE	Lycium chinense	YP_009630528.1
atpE	Lycium ruthenicum	YP_009526213.1
atpE	Macadamia integrifolia	YP_009092309.1
atpE	Malacomeles denticulata	YP_009717777.1
atpE	Mangifera indica	YP_009390732.1
atpE	Manihot esculenta	YP_001718443.1
atpE	Marshallia caespitosa	YP_009647747.1
atpE	Marshallia graminifolia	YP_009647234.1
atpE	Marshallia grandiflora	YP_009647491.1
atpE	Marshallia legrandii	YP_009647833.1
atpE	Marshallia mohrii	YP_009647661.1
atpE	Marshallia obovata	YP_009647406.1
atpE	Marshallia ramosa	YP_009647576.1
atpE	Marshallia trinervia	YP_009647320.1
atpE	Masdevallia coccinea	YP_009122593.1
atpE	Megaleranthis saniculifolia	YP_002836096.1
atpE	Megathyrsus maximus	YP_009260241.1
atpE	Melanocenchris abyssinica	YP_009451608.1
[truncated: 51,337 more rows]
