# Supplementary material for: The Evolutionary Constraints on Angiosperm Chloroplast Adaptation
Source: Genome Biol Evol. 2023 Jun 3;15(6):evad101. doi: 10.1093/gbe/evad101 (PMC10279810; doi:10.1093/gbe/evad101)
Supplement: evad101_Supplementary_Data [file evad101_supplementary_data.zip › Supplemental Table S1.csv]

	Variable	Description
	Function	Denotes the high level function of the gene. E, energy production and P, information processing
	Type	The mulltiprotein complex in which the gene participates. ATP, ATP synthase; NDH, NADPH dehydrogenase-like complex; CYTO, cytochrome b6f complex; PSI, photosystem I; PSII, photosystem II; 50S, large ribosomal subunit; 30S, small ribosomal subunit; RPO, RNA polymerase and MISC are miscellaneous proteins.
	dS	The rate of synonymous mutation given in the number of synonymous substitutions per synonymous site for our dataset.
	dN	The rate of non-synonymous mutation given in the number of non-synonymous substitutions per non-synonymous site for our dataset.
	dNdS	The ratio of the rate of non-synonymous mutation to synonmous mutation
	nuc_alignment_length	The length of the untrimmed nucleotide alignment (given in the number of nucleotides).
	av_gene_length	Average length of the gene (also given in the number of nucleotides) for the 773 species included in this study
	prot_alignment_length	The length of the untrimmed protein alignment (given in the number of residues).
	av_protein_length	Average length of the protein (given in the number of residues) for the 773 species included in this study
	distance	Average distance of the gene midpoint to the closest inverted repeat border for all 773 species.
	substitution_tolerance	A protein tolerance to substitution score that is based on the BLOSUM62 matrix (the smaller the score the less tolerant the protein to substitution).
	GC3	The guanine cytosine (GC) content of the third positions in codons. This excludes codons encoding methionine and tryptophan which are encoded by a single codon.
	mRNA_abundance	mRNA abundance given in transcripts per milliion (data from Forsythe et al., 2022)
	Protein_abundance	Protein abundance values given in parts per million (data obtained from the PaxDB)
	CM_cost_median	The median extent of optimisation of the gene sequence to minimise transcript biosynthetic cost calculated from all species (given as a percentage)
	CM_tAI_median	The median extent of optimisation of the gene sequence to maximise translational efficiency calculated from all species (given as a percentage)
	CM_Both_median	The median extent of simulatneous optimisation for minimising transcript cost and maximising tranlsational efficiency calculated from all species (given as a percentage).
	dS_max_branch_length	The maximum branch length for dS in the gene tree containing all 773 species
	dN_max_branch_length	The maximum branch length for dN in the gene tree containing all 773 species
	dS_mean_branch_length	The mean branch length for dS in the gene tree containing all 773 species
	dN_mean_branch_length	The mean branch length for dN in the gene tree containing all 773 species
Supplemental Table 1
Gene	Function	Type	dS	dN	dNdS	nuc_alignment_length	av_gene_length	prot_alignment_length	av_protein_length	distance	substitution_tolerance	GC3	Protein_abundance	mRNA_abundance	CM_Both_median	CM_Cost_median	CM_tAI_median	dS_max_branch_length	dN_max_branch_length	dS_mean_branch_length	dN_mean_branch_length
atpA	E	ATP	20.48331299	1.797934623	0.087775577	1542	1520	514	507	21360.84067	0.633401638	0.26685748	7479	1340	50.205	57.265	36.49	0.35499938	0.031160275	0.013274992	0.00116522
atpB	E	ATP	18.55723527	1.46798725	0.079105924	1527	1491	509	497	29323.67012	0.62205791	0.282905727	7678	1781	50.49	53.71	39.23	0.314341076	0.024866241	0.012026724	0.000951385
atpE	E	ATP	17.91036233	3.079813554	0.171957077	471	404	157	135	30263.72833	0.626806974	0.284595848	1169	3599	44.35	50	34.54	0.392016217	0.067409962	0.011607493	0.001995991
atpF	E	ATP	16.63540494	4.13845385	0.248773857	690	557	230	186	21593.57383	0.633917695	0.298988658	1478	3222	42.86	48.315	34.915	0.22915404	0.057007534	0.010781209	0.002682083
atpH	E	ATP	14.06255127	0.254214351	0.018077399	243	243	81	81	21792.5668	0.61795346	0.216598163	1215	16520	50.24	55.76	33.11	0.24898414	0.004500984	0.009113773	0.000164753
atpI	E	ATP	18.26900749	1.423999468	0.077946187	777	741	259	247	22157.78627	0.613540651	0.259921443	379	1225	50.89	56.2	33.51	0.281394251	0.021933608	0.011839927	0.000922877
ccsA	E	MISC	25.92256195	7.751389472	0.299020964	1245	965	415	322	4630.084088	0.626156007	0.215070463	n/a	156	45.99	51.62	34.12	0.368179004	0.110093241	0.016800105	0.005023584
cemA	E	MISC	18.99209213	5.718554369	0.301101865	900	691	300	230	22223.50324	0.619192111	0.269205278	n/a	660	57.25	58.55	40.03	0.303979307	0.091528736	0.01230855	0.003706127
clpP	P	MISC	22.73395889	8.889273904	0.391013019	1047	617	349	206	12944.72432	0.618457182	0.293285887	352	1196	44.31	48.15	36.6	0.812735327	0.317790094	0.014733609	0.005761033
matK	P	MISC	24.82323134	10.48381494	0.422338848	2247	1530	749	510	2854.920984	0.626868807	0.256898048	0.601	303	49.295	56.32	36.43	0.333616633	0.140899265	0.016087642	0.006794436
ndhA	E	NDH	22.94566135	3.755807697	0.163682695	1185	1087	395	362	5270.238786	0.616675148	0.196672584	202	483	48.06	53.79	34.885	0.337546386	0.055250502	0.014870811	0.002434094
ndhC	E	NDH	17.39966646	2.271996493	0.130577014	360	360	120	120	32701.59897	0.6090884	0.230590461	1.73	1469	48.15	52.33	36.52	0.24529467	0.032029845	0.011276517	0.001472454
ndhD	E	NDH	26.13854384	4.02961711	0.154163795	1683	1503	561	501	6082.917206	0.611653691	0.246242635	0.563	670	46.13	51.52	33.75	0.396775721	0.061168451	0.01694008	0.002611547
ndhE	E	NDH	21.93019452	2.025275718	0.092351015	351	303	117	101	6646.076326	0.631065669	0.225856615	2.7	1463	53.7	58.08	38.26	0.355840302	0.032862212	0.014212699	0.001312557
ndhF	E	NDH	32.24282287	8.127591742	0.252074447	2976	2226	992	742	1126.447682	0.61825089	0.203512685	6.54	118	47.86	55.63	32.06	0.441347151	0.111252339	0.020896191	0.005267396
ndhG	E	NDH	21.16901374	4.13558586	0.195360346	564	528	188	176	6744.047865	0.613618649	0.21872966	n/a	755	47.775	54.73	30.43	0.297095835	0.058040745	0.013719387	0.002680224
ndhH	E	NDH	27.98277018	2.220334559	0.079346489	1236	1179	412	393	3673.369478	0.610042398	0.226447243	94	131	46.68	51.93	36.61	0.357406439	0.028358946	0.018135301	0.001438972
ndhI	E	NDH	23.88713278	3.432051828	0.143677848	633	519	211	173	6560.768435	0.618346208	0.233068921	11.6	433	53.22	56.91	39.55	0.302111871	0.043406783	0.015480967	0.002224272
ndhJ	E	NDH	18.88934443	2.065734098	0.109359756	498	475	166	158	33953.02846	0.614667169	0.276930021	9.78	1546	46.53	54.42	35.195	0.26750615	0.029254407	0.01224196	0.001338778
ndhK	E	NDH	19.0945581	3.057214249	0.160109191	1098	720	366	240	33252.28849	0.628943564	0.250882266	n/a	1127	45.92	51.96	36.61	0.308097487	0.049329239	0.012374957	0.001981344
petA	E	CYTO	19.88931144	2.229670475	0.112103955	1014	960	338	320	21177.29404	0.618489246	0.307491658	2399	1200	48.43	54.64	35.105	0.304164523	0.034098046	0.012890027	0.001445023
petB	E	CYTO	19.82087053	0.804182779	0.040572526	732	648	244	216	8541.541667	0.619253869	0.247565678	2407	8469	51.31	56.4	35.75	0.337005006	0.013673143	0.012845671	0.000521181
petD	E	CYTO	19.85356941	1.000061869	0.050371893	669	484	223	161	7101.306579	0.603145686	0.238720702	388	9560	47.82	50.67	35.61	0.241113423	0.012145339	0.012866863	0.000648128
petG	E	CYTO	14.53285985	0.527703916	0.036311085	111	111	37	37	17512.96109	0.601860075	0.270868518	n/a	10824	55.04	55.06	40.55	0.252242679	0.009159204	0.009418574	0.000341999
petL	E	CYTO	12.99329817	2.41089175	0.185548867	99	93	33	31	17791.35279	0.621627926	0.215218797	n/a	2656	50.61	52.27	35.7	0.310184181	0.057554322	0.008420802	0.00156247
petN	E	CYTO	13.63695516	0.470588038	0.034508293	96	87	32	29	24613.16559	0.620296204	0.217784437	n/a	43822	24.78	40.96	18.49	0.419743152	0.014484617	0.008837949	0.000304983
psaA	E	PSI	16.56583923	0.638882159	0.038566242	2256	2249	752	750	41056.7969	0.613234844	0.295197502	1389	3324	50.19	52.25	39.25	0.312387479	0.01204761	0.010736124	0.000414052
psaB	E	PSI	17.29157736	0.55940083	0.032351058	2202	2201	734	734	39475.07891	0.613682734	0.2752031	2524	3338	49.74	55.8	35.04	0.295063329	0.00954561	0.011206466	0.000362541
psaC	E	PSI	24.22855875	0.437945245	0.01807558	246	243	82	81	6620.783959	0.614370338	0.247645664	833	10742	42.74	49.47	35.27	0.386947135	0.006994293	0.015702242	0.000283827
psaI	E	PSI	14.85268269	5.289363803	0.35612178	120	108	40	36	24127.88601	0.62154305	0.275658596	n/a	15117	49.97	56.985	31.675	0.245338038	0.087370219	0.009625847	0.003427974
psaJ	E	PSI	17.76798197	1.654601848	0.093122666	168	129	56	43	16621.84047	0.613899335	0.299517211	20.1	30329	45.12	43.86	38.78	0.333347413	0.031042199	0.011515218	0.001072328
psbA	E	PSII	16.65101008	0.305891445	0.018370744	1059	1058	353	353	1122.900388	0.617719922	0.291318607	9734	304585	65.12	63.94	45.745	0.244202842	0.004486187	0.010791322	0.000198245
psbB	E	PSII	20.18732288	0.868539103	0.043023986	1530	1523	510	508	10941.25228	0.606511478	0.270658895	21976	5247	50.06	52.47	39.77	0.348945152	0.015013011	0.013083165	0.00056289
psbC	E	PSII	17.24742072	0.580729448	0.03367051	1461	1422	487	474	27127.06598	0.604759581	0.296343782	8737	3795	51.075	54.56	37.36	0.324376722	0.010921929	0.011177849	0.000376364
psbD	E	PSII	15.28918468	0.331183793	0.021661312	1062	1059	354	353	26003.07115	0.611576288	0.289151353	17227	3861	58.71	59.63	41.77	0.257818359	0.005584683	0.009908739	0.000214636
psbE	E	PSII	10.97297587	0.447471964	0.040779454	249	249	83	83	19121.83161	0.619088359	0.278848642	330	17236	47.31	50.43	40.29	0.233463721	0.009520522	0.007111456	0.000290001
psbF	E	PSII	10.02735895	0.472168021	0.047087974	117	117	39	39	19317.53756	0.621695359	0.300427642	33.1	15096	46.98	47	40.6	0.353561865	0.016648509	0.006498612	0.000306006
psbH	E	PSII	19.07284118	3.826821398	0.20064244	327	220	109	73	9482.583875	0.626642329	0.239196454	1515	15535	51.1	54.5	38.56	0.463020708	0.092901604	0.012360882	0.002480118
psbI	E	PSII	21.20579341	0.505443153	0.023835145	186	109	62	36	8458.550518	0.61623868	0.29375885	0.075	14576	53.51	59.3	32.92	0.663248693	0.015808626	0.013743223	0.000327572
psbJ	E	PSII	10.5137343	1.973927098	0.187747478	120	119	40	40	19710.08161	0.61190135	0.220439995	n/a	58821	57.65	63.56	29.63	0.233366628	0.043813995	0.006813827	0.001279279
psbK	E	PSII	17.26025143	4.517870137	0.261749961	210	182	70	61	7943.990933	0.622592712	0.293698165	n/a	7831	45.32	56.25	29.75	0.235665244	0.061685368	0.011186164	0.002927978
psbL	E	PSII	10.07979807	0.755154221	0.074917594	195	112	65	37	19459.10751	0.640644383	0.29983038	59.8	19318	54.17	56.63	39.38	0.315141651	0.023609652	0.006532598	0.000489406
psbM	E	PSII	18.04258552	1.616294639	0.089582207	123	102	41	34	24994.28202	0.634955483	0.188015243	n/a	12413	57.46	58.97	37.19	0.347302194	0.031112096	0.011693186	0.001047501
psbN	E	PSII	10.23030342	0.764498815	0.074728851	135	129	45	43	9764.452536	0.62898222	0.334986141	7.24	31250	47.6	47.52	40.18	0.181236013	0.013543558	0.006630138	0.000495463
psbT	E	PSII	18.04248552	1.412613698	0.078293742	141	102	47	34	9947.040312	0.619376379	0.307008574	n/a	10673	54.68	52.7	43.82	0.320042805	0.025057348	0.011693121	0.000915498
psbZ	E	PSII	12.65599234	1.54663842	0.122206017	186	186	62	62	28477.38083	0.623933356	0.210296665	n/a	5385	57.16	63.89	33.73	0.309987077	0.037882285	0.008202199	0.001002358
rbcL	E	MISC	18.7889893	2.676330953	0.142441454	1497	1431	499	477	27071.69728	0.614966655	0.279053311	53821	41841	56.415	56.84	43.04	0.216673909	0.030863346	0.012176921	0.001734498
rpl14	P	50S	18.09640454	2.354514805	0.130109536	393	367	131	122	3405.057796	0.621563103	0.231180808	243	671	48.25	51.89	37.65	0.375156411	0.048811426	0.011728065	0.001525933
rpl16	P	50S	23.01542075	2.914761443	0.126643848	498	407	166	136	2381.848118	0.623595899	0.200381232	287	694	42.62	46.26	38.89	0.444177995	0.05625241	0.014916021	0.001889022
rpl20	P	50S	17.42989188	6.311970983	0.362134833	657	362	219	121	14902.12468	0.63987279	0.245519852	75.9	236	41.53	46.93	36.69	0.338947907	0.122744844	0.011296106	0.004090714
rpl22	P	50S	31.87872219	11.86180233	0.372091524	1065	445	355	148	578.9618008	0.636760253	0.258821918	76.8	281	44.55	47.91	37.82	0.667376223	0.248325036	0.020660222	0.007687493
rpl32	P	50S	20.1009268	5.343224704	0.265819818	273	198	91	66	3205.557616	0.628409385	0.330922817	147	4550	55.31	57.93	44.37	0.49936088	0.132740018	0.013027172	0.003462881
rpl33	P	50S	31.77217715	9.295410614	0.292564484	342	169	114	56	16012.9987	0.652899649	0.203896354	25.8	5142	47.69	52.98	37.61	0.661155053	0.193430487	0.020591171	0.006024245
rpl36	P	50S	22.60803128	1.846869927	0.081690878	114	111	38	37	4693.112601	0.614901927	0.245938174	81.6	2625	43.96	50	38.48	0.370891075	0.030298417	0.014651997	0.001196934
rpoA	P	RPO	25.20722955	8.550958418	0.339226427	2088	1006	696	335	5887.344504	0.62348381	0.260308758	12.4	280	46.69	49.81	38.07	0.882960767	0.299523627	0.016336507	0.005541775
rpoC1	P	RPO	18.04167762	3.305041604	0.183189262	2604	2055	868	685	23363.92238	0.616521224	0.268559313	10.7	90	45.08	51.23	35.57	0.361602064	0.066241615	0.011692597	0.002141958
rpoC2	P	RPO	20.02639277	5.777205852	0.288479604	7785	4285	2595	1428	22712.17487	0.625219428	0.282559116	13.2	34	45.59	49.95	37.555	0.309557842	0.089301124	0.012978868	0.003744139
rps11	P	30S	23.62873682	3.640147566	0.154055953	549	420	183	140	5102.365952	0.619690261	0.226418336	237	481	44.62	47.54	39.66	0.473454356	0.072938461	0.015313504	0.002359136
rps14	P	30S	14.82932704	2.973229085	0.200496562	315	303	105	101	38111.72833	0.632618703	0.301223282	165	9291	47.74	42.8	49.22	0.254591893	0.051044799	0.009610711	0.001926915
rps15	P	30S	22.57108949	6.772624915	0.30005751	327	259	109	86	4872.540659	0.642620717	0.264476834	206	128	49	49.22	44.91	0.323753891	0.097144787	0.014628055	0.004389258
rps16	P	30S	21.2247272	5.788070263	0.272704106	435	257	145	86	5667.998705	0.625684195	0.195110758	0.227	241	47.935	56.25	35.295	0.42142891	0.114925394	0.013755494	0.00375118
rps18	P	30S	16.4094479	6.534613528	0.398222632	1254	376	418	125	15496.04021	0.638624683	0.238673512	836	580	46.12	55.2	37.21	0.436730176	0.17391584	0.010634769	0.004235006
rps19	P	30S	24.13700149	3.739807401	0.154940845	465	279	155	93	421.0628272	0.629614684	0.249144886	125	607	48.11	50	40.9	0.489701925	0.075874829	0.015642904	0.002423725
rps2	P	30S	17.77605764	3.013916856	0.169549228	909	709	303	236	22315.38212	0.623010393	0.267349633	164	80	48.8	50.91	40.16	0.432353233	0.073305156	0.011520452	0.001953284
rps3	P	30S	26.4926271	4.850312103	0.183081583	1008	664	336	221	1201.736842	0.624151598	0.227941	593	314	49.33	49.66	41.565	0.46524178	0.085177201	0.017169557	0.00314343
rps4	P	30S	15.47474055	3.174434026	0.205136494	783	604	261	201	37312.82018	0.626469335	0.256976134	220	427	53.26	55.96	42.29	0.317578035	0.065146845	0.010028996	0.002057313
rps8	P	30S	20.16733366	4.804054819	0.238209716	459	403	153	134	3965.866935	0.623453689	0.237178335	276	401	44.24	49.71	35.33	0.626982698	0.14935337	0.01307021	0.003113451
ycf3	E	MISC	14.4415409	0.925964607	0.064118131	528	510	176	170	39679.28072	0.630610011	0.292055613	0.025	1130	43.03	50.27	34.34	0.224129235	0.014370747	0.009359391	0.000600107
ycf4	E	MISC	19.85660393	3.921438151	0.197487857	717	556	239	185	23407.39249	0.609979751	0.294562912	18.7	1052	51.945	56.045	40.015	0.225236464	0.044481466	0.01286883	0.002541438
